# Supplementary material for: Transcriptomic divergence of network hubs in the prenatal human brain
Source: Commun Biol. 2025 Nov 18;8:1597. doi: 10.1038/s42003-025-08962-4 (PMC12627746; doi:10.1038/s42003-025-08962-4)
Supplement: Supplementary file 4 — Supplemental Data 1–5 [file 42003_2025_8962_MOESM4_ESM.xlsx]

## Sheet: SupplementalData1
Supplemental Data 1: Average node degree and proportion of rich club nodes in each cortical region (hubness) for three different atlas parcellation resolutions
	𝜇Brain60			𝜇Brain90			𝜇Brain120
region	number of subparcels	mean degree	hubness	number of subparcels	mean degree	hubness	number of subparcels	mean degree	hubness
granular insula	7	357.071	0.857143	5	236.6	0.8	4	174	0.75
retrosplenial	6	244.417	0.5	4	168.5	0.75	3	135.5	0.5
dysgranular insula	9	222.556	0.444444	6	146.083	0.416667	5	110.2	0.4
dorsal parietal	50	171.36	0.18	34	114	0.264706	25	86.3	0.2
ventrolateral PFC	16	184.188	0.1875	11	124.591	0.181818	8	93.75	0.3125
hippocampus	16	114.812	0.15625	11	80.7727	0.181818	8	68.0625	0.25
subcallosal cingulate	4	158.5	0.25	3	107	0.166667	2	89	0.25
midcingulate	5	142.4	0.2	4	91.375	0.125	3	68	0
ventrolateral temporal	36	175.528	0.152778	24	120.312	0.125	18	92.1944	0.138889
frontal pole	47	148.309	0.0744681	31	101.565	0.112903	24	74.75	0.125
dorsolateral PFC	43	153.5	0.104651	29	101.845	0.103448	22	74.4545	0.0909091
rostral cingulate	15	144.767	0.133333	10	97.75	0.1	8	73.375	0.125
caudal cingulate	24	130	0.0833333	16	88.625	0.0625	12	66.0417	0.0833333
dorsolateral temporal	27	168.667	0	18	114.361	0.0277778	14	86.7857	0.0357143
motor	34	157.279	0.0882353	23	105.043	0.0217391	17	80	0.0588235
orbitofrontal	17	84.9118	0	12	57.0833	0	9	44.2222	0
premotor	11	123.636	0.0909091	7	88.5	0	6	61.8333	0
agranular insula	2	157.25	0	1	144	0	1	95.5	0
paleocortex	4	91.25	0	3	57.6667	0	2	45	0
perirhinal	4	51.125	0	3	30	0	2	25.5	0
sensory	21	131.024	0	14	91.9286	0	11	64.1364	0
auditory	2	140.25	0	1	111.5	0	1	75	0
entorhinal	12	83.5833	0	8	57.625	0	6	43.25	0
ventral parietal	25	169.98	0.02	17	114	0	13	86.2308	0
parahippocampal	4	89.75	0	3	56.8333	0	2	47	0
medial temporal-occipital	6	128.833	0	4	84.25	0	3	64.1667	0
lateral temporal-occipital	14	187.25	0	10	125.2	0	7	96.7143	0
extrastriate	32	159.859	0	22	106.545	0	16	82.4375	0
primary visual	23	139.478	0.0217391	15	97.4	0	12	73.875	0

## Sheet: SupplementalData2
Supplemental Data 2: Significant associations between gene expression and node degree in each developmental tissue zone
tissue_zone	gene	degree_coef	degree_logp	spatial_logp	geneset
cortical_plate	AMIGO2	0.0124451	19.2413	6.21561	hub+
cortical_plate	EFNA5	0.011948	15.7796	5.81014	hub+
cortical_plate	KIF16B	0.0103144	15.2168	6.90875	hub+
cortical_plate	ADAMTS9	0.0130078	13.4719	4.71153	hub+
cortical_plate	IRS1	0.00668549	13.4692	5.81014	hub+
cortical_plate	ANTXR2	0.0114607	12.7815	6.21561	hub+
cortical_plate	MAN1C1	0.00706701	12.5486	5.81014	hub+
cortical_plate	LBH	0.00348948	12.4206	6.90875	hub+
cortical_plate	NOL4	0.00433277	12.3614	6.90875	hub+
cortical_plate	TIAM2	0.00933151	11.8899	6.90875	hub+
cortical_plate	L3MBTL3	0.00645888	10.6234	5.52246	hub+
cortical_plate	DYNC1I1	0.00496488	10.5861	6.90875	hub+
cortical_plate	CDAN1	0.00399636	10.5737	5.81014	hub+
cortical_plate	LDLRAD3	0.00758225	10.1317	4.96284	hub+
cortical_plate	EMID1	0.00622452	10.0278	3.57655	hub+
cortical_plate	JMJD1C-AS1	0.0109308	10.0274	4.60617	hub+
cortical_plate	KCNH5	0.0146598	9.85245	6.90875	hub+
cortical_plate	LDLRAD4	0.00887497	9.76597	5.29932	hub+
cortical_plate	SPAG8	0.00677415	9.70338	4.13617	hub+
cortical_plate	PITPNM2	0.00489941	9.61604	5.52246	hub+
cortical_plate	ZNF395	0.00425511	9.57573	5.117	hub+
cortical_plate	AIG1	0.00332151	9.56493	4.34381	hub+
cortical_plate	EXOSC10	0.00307121	9.55479	4.42385	hub+
cortical_plate	DYDC2	0.00421691	9.38066	5.29932	hub+
cortical_plate	CHST2	0.00673727	9.16802	5.29932	hub+
cortical_plate	NECAB1	0.00782153	9.14914	6.21561	hub+
cortical_plate	METRNL	0.00810915	9.04359	5.81014	hub+
cortical_plate	VPS51	0.00331438	9.00677	6.21561	hub+
cortical_plate	XPO7	0.00567739	8.90264	5.81014	hub+
cortical_plate	IPO4	0.00265921	8.89552	5.29932	hub+
cortical_plate	KCNJ2	0.00942899	8.88074	6.21561	hub+
cortical_plate	KLHL14	0.0138225	8.87614	5.29932	hub+
cortical_plate	SOBP	0.00532998	8.76119	4.96284	hub+
cortical_plate	TARS3	0.0033961	8.67509	5.29932	hub+
cortical_plate	FGFBP3	0.00716979	8.50338	4.01838	hub+
cortical_plate	FOXJ3	0.00207246	8.47661	5.29932	hub+
cortical_plate	ST3GAL1	0.00704587	8.43723	4.34381	hub+
cortical_plate	CETN2	0.00263964	8.43543	6.90875	hub+
cortical_plate	SETDB1	0.00328083	8.33545	5.81014	hub+
cortical_plate	RING1	0.00233853	8.28656	4.51086	hub+
cortical_plate	CAP2	0.00457031	8.26512	4.2697	hub+
cortical_plate	FRZB	0.00967162	8.17155	5.29932	hub+
cortical_plate	KDM2B	0.0041227	8.11764	5.52246	hub+
cortical_plate	HPDL	0.00666023	8.0843	3.29784	hub+
cortical_plate	RPL5	0.0026473	8.06205	5.29932	hub+
cortical_plate	CCDC77	0.00465254	8.03594	3.10209	hub+
cortical_plate	SPSB1	0.00849637	8.03409	5.117	hub+
cortical_plate	AGFG1	0.00291422	7.97869	4.82931	hub+
cortical_plate	NCALD	0.00453793	7.94085	4.71153	hub+
cortical_plate	PTPRK	0.00906717	7.92869	4.60617	hub+
cortical_plate	CYP26A1	0.0120836	7.87751	3.86423	hub+
cortical_plate	HHIPL1	0.00579106	7.80632	5.117	hub+
cortical_plate	FBXO17	0.00580793	7.80608	4.71153	hub+
cortical_plate	THG1L	0.00312814	7.77465	4.82931	hub+
cortical_plate	FLRT2	0.00632641	7.73707	5.117	hub+
cortical_plate	TRAF6	0.00334668	7.73259	4.82931	hub+
cortical_plate	PTPN13	0.00712713	7.70372	6.90875	hub+
cortical_plate	JPT2	0.0021545	7.69386	5.52246	hub+
cortical_plate	TAL2	0.00642556	7.67831	4.42385	hub+
cortical_plate	LGALS8	0.00739347	7.6736	5.29932	hub+
cortical_plate	JAM2	0.00828078	7.67051	4.96284	hub+
cortical_plate	SMARCA2	0.0042724	7.65138	4.82931	hub+
cortical_plate	BCAS3	0.00559371	7.63304	5.52246	hub+
cortical_plate	BBC3	0.0045569	7.59914	3.81771	hub+
cortical_plate	MTMR9LP	0.00432755	7.56265	5.52246	hub+
cortical_plate	SOWAHC	0.00493199	7.56263	4.07554	hub+
cortical_plate	MPP3	0.0032801	7.53582	5.29932	hub+
cortical_plate	SERHL2	0.0056884	7.50113	4.96284	hub+
cortical_plate	OSBPL6	0.00358689	7.48597	3.96432	hub+
cortical_plate	MAP2K6	0.00292951	7.46893	4.34381	hub+
cortical_plate	CCDC28B	0.00290208	7.44701	5.117	hub+
cortical_plate	ZNF324B	0.00209971	7.44571	5.117	hub+
cortical_plate	PAOX	0.0029075	7.3628	5.29932	hub+
cortical_plate	KLF6	0.00586126	7.36225	4.71153	hub+
cortical_plate	TLE3	0.00572681	7.31198	4.82931	hub+
cortical_plate	RELA	0.00267868	7.30927	5.29932	hub+
cortical_plate	HCN4	0.00386954	7.28021	4.2697	hub+
cortical_plate	PRPSAP1	0.00221211	7.27732	4.2697	hub+
cortical_plate	EFHC1	0.00236808	7.23487	4.71153	hub+
cortical_plate	GLRB	0.00277781	7.22629	4.82931	hub+
cortical_plate	MTR	0.00395406	7.21729	5.81014	hub+
cortical_plate	CTBP2	0.00327534	7.19167	6.90875	hub+
cortical_plate	HPS6	0.00221108	7.17692	5.81014	hub+
cortical_plate	MORC2	0.00272624	7.15491	4.96284	hub+
cortical_plate	XYLT1	0.00462008	7.1278	4.51086	hub+
cortical_plate	WDR1	0.00208939	7.07501	3.86423	hub+
cortical_plate	DPY19L1	-0.010532	18.1304	6.90875	hub-
cortical_plate	TMTC4	-0.00758568	14.8833	5.52246	hub-
cortical_plate	TRIB2	-0.0116343	14.206	6.90875	hub-
cortical_plate	ANK1	-0.014309	12.5709	6.90875	hub-
cortical_plate	SEMA6A	-0.00573263	11.8927	5.81014	hub-
cortical_plate	SLC7A8	-0.010855	11.7789	5.52246	hub-
cortical_plate	HEY1	-0.0047626	11.4315	4.13617	hub-
cortical_plate	CHN1	-0.00619967	11.3974	5.117	hub-
cortical_plate	TAGLN2	-0.00766732	11.1553	5.52246	hub-
cortical_plate	IGFBP3	-0.012045	11.106	5.52246	hub-
cortical_plate	EVI5	-0.00472727	10.9622	5.81014	hub-
cortical_plate	UNC13B	-0.00545265	10.8928	6.90875	hub-
cortical_plate	PRPS1	-0.00368316	10.5653	6.21561	hub-
cortical_plate	ADAMTS5	-0.0163425	10.3156	4.82931	hub-
cortical_plate	PRKG1	-0.0141147	10.1619	4.60617	hub-
cortical_plate	TUNAR	-0.0112001	10.0647	4.82931	hub-
cortical_plate	TEAD1	-0.00665769	10.0607	4.71153	hub-
cortical_plate	TCF12	-0.00498078	10.0298	4.82931	hub-
cortical_plate	C3orf70	-0.00396882	10.0079	5.117	hub-
cortical_plate	TACC1	-0.00827891	9.88209	5.117	hub-
cortical_plate	ESRRG	-0.00800053	9.69625	6.90875	hub-
cortical_plate	OLFM3	-0.0094045	9.65466	5.117	hub-
cortical_plate	STK39	-0.0038578	9.5365	5.81014	hub-
cortical_plate	TANK	-0.00304402	9.28542	6.90875	hub-
cortical_plate	FAAH2	-0.00526622	9.2479	6.21561	hub-
cortical_plate	SENP2	-0.00552324	9.13471	5.52246	hub-
cortical_plate	HS6ST3	-0.0146091	8.98472	3.77326	hub-
cortical_plate	SILC1	-0.00681779	8.98183	3.57655	hub-
cortical_plate	SLC32A1	-0.00773074	8.92621	6.21561	hub-
cortical_plate	GPR39	-0.00586087	8.89577	4.01838	hub-
cortical_plate	TNFRSF10B	-0.00763053	8.87014	4.2697	hub-
cortical_plate	PLEKHB2	-0.00295069	8.75789	5.29932	hub-
cortical_plate	PDCD4	-0.00331153	8.72553	3.24519	hub-
cortical_plate	THRA	-0.00490673	8.69708	4.51086	hub-
cortical_plate	SFMBT1	-0.0052359	8.68651	4.42385	hub-
cortical_plate	GXYLT1	-0.00601412	8.60134	5.29932	hub-
cortical_plate	C5	-0.00450266	8.57038	5.52246	hub-
cortical_plate	CFAP20DC	-0.00549733	8.5323	5.52246	hub-
cortical_plate	DIRAS2	-0.00842788	8.52805	4.71153	hub-
cortical_plate	PAM	-0.00695664	8.51641	4.96284	hub-
cortical_plate	GALNT13	-0.00695594	8.3753	6.21561	hub-
cortical_plate	SLIT3	-0.0127551	8.35894	4.60617	hub-
cortical_plate	FAR2	-0.00581576	8.31123	3.41225	hub-
cortical_plate	CMPK2	-0.00699329	8.30263	4.71153	hub-
cortical_plate	POLR3B	-0.00301835	8.25455	5.117	hub-
cortical_plate	NPTX2	-0.0118668	8.23709	4.2697	hub-
cortical_plate	VANGL1	-0.00455164	8.19018	4.51086	hub-
cortical_plate	BMS1P14	-0.00304341	8.10496	4.42385	hub-
cortical_plate	TMEM38A	-0.00575979	8.10153	3.47477	hub-
cortical_plate	NRIP3	-0.0112664	8.10106	3.19518	hub-
cortical_plate	SH3RF1	-0.00748632	7.91309	4.51086	hub-
cortical_plate	TANGO6	-0.00521164	7.87789	5.117	hub-
cortical_plate	DYRK3	-0.0039822	7.66792	3.7307	hub-
cortical_plate	LINC01088	-0.00715671	7.48088	3.91302	hub-
cortical_plate	SAMD9	-0.00867044	7.45456	3.21988	hub-
cortical_plate	DUSP5	-0.0125481	7.40464	4.34381	hub-
cortical_plate	CHCHD7	-0.00380172	7.3939	3.7307	hub-
cortical_plate	NUP37	-0.00443226	7.37696	4.82931	hub-
cortical_plate	MYO1B	-0.0045216	7.3174	4.51086	hub-
cortical_plate	LAPTM4B	-0.00453718	7.06636	6.21561	hub-
cortical_plate	TMTC2	-0.00834767	7.06412	5.52246	hub-
subplate	TAL2	0.0105971	23.9568	6.90875	hub+
subplate	TAFA1	0.0151711	19.1607	6.21561	hub+
subplate	CHST2	0.00912051	14.9582	6.90875	hub+
subplate	NTNG2	0.0201413	14.7201	6.90875	hub+
subplate	FRZB	0.00914262	14.3415	5.52246	hub+
subplate	HTR7P1	0.0115149	13.1721	6.90875	hub+
subplate	BCAR1	0.00397124	12.7742	5.81014	hub+
subplate	CUX1	0.008353	12.7224	6.90875	hub+
subplate	SLC7A10	0.00825678	12.0447	5.81014	hub+
subplate	PGAP3	0.00530474	11.973	6.90875	hub+
subplate	SASH1	0.00988417	11.9343	6.90875	hub+
subplate	TRAF5	0.0148605	11.8701	6.90875	hub+
subplate	INPPL1	0.00808107	11.3791	6.90875	hub+
subplate	GALNT2	0.00604164	11.3662	5.81014	hub+
subplate	PTPRT	0.0130896	11.1158	6.21561	hub+
subplate	RAET1E-AS1	0.0073888	10.8465	6.90875	hub+
subplate	ANXA6	0.00641554	10.5024	5.81014	hub+
subplate	DENND2A	0.00563961	10.5002	6.90875	hub+
subplate	GNAO1	0.00715458	10.4813	6.90875	hub+
subplate	ATP6V0E2	0.0041298	10.2733	5.52246	hub+
subplate	TMEM163	0.00738834	9.97079	4.71153	hub+
subplate	PLXNA4	0.00970793	9.89285	4.96284	hub+
subplate	CDH12	0.0138055	9.81865	5.29932	hub+
subplate	EIF3J-DT	0.00413746	9.65262	6.21561	hub+
subplate	TECPR1	0.00398027	9.57652	6.21561	hub+
subplate	PWWP3A	0.00406572	9.57628	5.117	hub+
subplate	NMT2	0.0041938	9.49198	4.2007	hub+
subplate	TSPO	0.00758268	9.39369	6.21561	hub+
subplate	KLF6	0.00557292	9.30158	6.90875	hub+
subplate	SRGAP3	0.00530799	9.25602	5.29932	hub+
subplate	MBOAT1	0.00999936	9.25496	3.86423	hub+
subplate	MAP6D1	0.00651917	9.2516	4.13617	hub+
subplate	ACTA2	0.0123358	9.20536	6.21561	hub+
subplate	HHIPL1	0.00753465	9.14532	6.90875	hub+
subplate	WIPI1	0.00687357	9.12546	4.42385	hub+
subplate	RPS6KA2	0.00627809	9.01395	5.52246	hub+
subplate	KIF16B	0.00646074	9.01288	6.21561	hub+
subplate	PPFIBP1	0.0106289	8.92595	4.07554	hub+
subplate	CDC42EP4	0.00528735	8.82713	6.21561	hub+
subplate	PHACTR1	0.0064919	8.77729	6.21561	hub+
subplate	CAMK2N2	0.00730528	8.7772	5.52246	hub+
subplate	CHRM3	0.00853624	8.74693	5.117	hub+
subplate	CAP2	0.00484894	8.72992	5.117	hub+
subplate	NPY	0.013179	8.62477	5.117	hub+
subplate	DOK5	0.0125508	8.57688	4.51086	hub+
subplate	ARHGAP31	0.00826868	8.56575	5.29932	hub+
subplate	RHCG	0.00787871	8.52626	5.81014	hub+
subplate	CCDC28B	0.00300077	8.50836	6.90875	hub+
subplate	FLOT2	0.00365079	8.48749	5.81014	hub+
subplate	LAYN	0.00786139	8.43825	5.81014	hub+
subplate	CDH3	0.0140388	8.36945	3.29784	hub+
subplate	SRXN1	0.00352323	8.36575	4.96284	hub+
subplate	GSTK1	0.00408467	8.34974	5.29932	hub+
subplate	SCG2	0.0148189	8.2894	4.60617	hub+
subplate	PREX1	0.00524855	8.21169	3.41225	hub+
subplate	GJA4	0.00765526	8.19896	4.96284	hub+
subplate	RPRM	0.00693538	8.15265	3.91302	hub+
subplate	SCX	0.00756665	8.06496	4.34381	hub+
subplate	HCN4	0.00488479	7.94628	5.52246	hub+
subplate	DYRK2	0.0037559	7.94614	4.71153	hub+
subplate	SLC27A3	0.00450735	7.93685	6.21561	hub+
subplate	ACTL10	0.00757605	7.93684	5.52246	hub+
subplate	FBXO17	0.00523134	7.91616	3.29784	hub+
subplate	DACH1	0.0101438	7.85801	4.07554	hub+
subplate	EMID1	0.00527707	7.83072	3.81771	hub+
subplate	CD9	0.00596463	7.78794	5.81014	hub+
subplate	TUBB8B	0.00505185	7.74856	4.60617	hub+
subplate	KIFC3	0.00418493	7.73543	6.90875	hub+
subplate	BMP6	0.00919243	7.7209	5.29932	hub+
subplate	TUBB4B	0.00540267	7.68906	6.90875	hub+
subplate	SORCS2	0.00606626	7.67019	5.117	hub+
subplate	RBM24	0.00829105	7.66784	4.82931	hub+
subplate	ELOVL2-AS1	0.00772898	7.64308	5.81014	hub+
subplate	PITRM1	0.00444318	7.61123	4.96284	hub+
subplate	CXCL14	0.00854853	7.59449	3.41225	hub+
subplate	STK32B	0.00714217	7.58717	3.86423	hub+
subplate	AMT	0.00576762	7.49286	6.21561	hub+
subplate	DPP10-AS1	0.00785849	7.41828	3.91302	hub+
subplate	AMPH	0.00426671	7.40808	3.61292	hub+
subplate	DOCK9-DT	0.0061836	7.3841	3.47477	hub+
subplate	CRIM1-DT	0.00640429	7.36705	4.82931	hub+
subplate	GPR162	0.00382303	7.20412	3.68988	hub+
subplate	WDR1	0.00270338	7.13056	5.52246	hub+
subplate	KCNE5	0.00906575	7.1186	3.96432	hub+
subplate	ANKRD35	0.00724329	7.0678	4.42385	hub+
subplate	PITPNM2	0.00538378	7.06369	4.01838	hub+
subplate	SDK1	0.00756357	7.05961	4.2697	hub+
subplate	EDNRB	0.00651112	7.04876	4.13617	hub+
subplate	DPY19L1	-0.0129883	18.5369	6.90875	hub-
subplate	DIRAS2	-0.0107705	17.8637	5.29932	hub-
subplate	CELF2	-0.00648576	17.3617	6.90875	hub-
subplate	RTTN	-0.00783419	15.0422	6.90875	hub-
subplate	SPICE1	-0.00756409	14.9422	6.21561	hub-
subplate	PRRG1	-0.00926588	14.6383	6.21561	hub-
subplate	MYCL	-0.00503898	13.2761	6.90875	hub-
subplate	ZIK1	-0.00645879	13.1682	6.21561	hub-
subplate	ARHGAP19	-0.00549091	12.9816	6.21561	hub-
subplate	LXN	-0.00814462	12.6348	6.90875	hub-
subplate	SAYSD1	-0.00439509	12.4859	5.81014	hub-
subplate	PGAP1	-0.00761268	12.0918	6.21561	hub-
subplate	TRAM1L1	-0.00553606	11.8366	6.90875	hub-
subplate	SEC24D	-0.00829227	11.7496	5.52246	hub-
subplate	CHRNA5	-0.0106684	11.6655	6.90875	hub-
subplate	CCNT1	-0.0056652	11.5585	6.90875	hub-
subplate	GLIPR1	-0.00905324	11.4934	5.81014	hub-
subplate	FAM110B	-0.00410395	11.456	5.29932	hub-
subplate	TMTC4	-0.00535863	11.1714	6.21561	hub-
subplate	NEUROD1	-0.0134377	11.1411	4.13617	hub-
subplate	MAK16	-0.00455556	11.1259	5.117	hub-
subplate	KLHL5	-0.00624172	11.0039	6.90875	hub-
subplate	ZNF226	-0.00422352	10.9737	5.52246	hub-
subplate	CADM1	-0.00687827	10.6038	4.82931	hub-
subplate	PHC2	-0.00682533	10.5549	6.90875	hub-
subplate	GPR39	-0.00958372	10.4803	6.90875	hub-
subplate	TEX9	-0.0131964	10.4347	6.21561	hub-
subplate	ZPR1	-0.00344043	10.4071	6.90875	hub-
subplate	ACTL6A	-0.00547028	10.1643	6.90875	hub-
subplate	MIR100HG	-0.00495625	10.0636	5.81014	hub-
subplate	ZNF510	-0.00436581	10.0605	5.29932	hub-
subplate	FAM162A	-0.00483812	9.89984	6.21561	hub-
subplate	VSNL1	-0.00890224	9.8549	4.42385	hub-
subplate	WDR41	-0.00496022	9.81563	6.90875	hub-
subplate	STAT4	-0.0119559	9.76025	4.82931	hub-
subplate	ETV1	-0.0129613	9.69283	5.29932	hub-
subplate	ZFPM2	-0.00868165	9.64198	5.52246	hub-
subplate	VSTM2A	-0.00676806	9.47429	4.96284	hub-
subplate	ST8SIA1	-0.00537425	9.46566	4.71153	hub-
subplate	CRLF3	-0.00497956	9.40593	4.42385	hub-
subplate	KLHL9	-0.00360052	9.32522	5.81014	hub-
subplate	C2orf15	-0.00580816	9.31886	5.52246	hub-
subplate	GTF2F2	-0.0029268	9.27611	4.71153	hub-
subplate	COL25A1	-0.0146844	9.19959	4.71153	hub-
subplate	PCGF5	-0.00650731	9.13344	4.96284	hub-
subplate	PAIP2	-0.00393548	9.13179	5.52246	hub-
subplate	SLC30A5	-0.00541275	9.10871	5.81014	hub-
subplate	RARRES2	-0.0105664	9.10648	4.42385	hub-
subplate	SNAPC1	-0.00574824	9.09387	6.21561	hub-
subplate	HMMR	-0.00932993	9.04636	5.29932	hub-
subplate	CCDC25	-0.00317502	8.94308	6.21561	hub-
subplate	ADGRG5	-0.0123015	8.91562	3.24519	hub-
subplate	LIN7A	-0.0056655	8.78538	5.81014	hub-
subplate	VRK1	-0.00703101	8.7498	5.81014	hub-
subplate	FAM218A	-0.00622654	8.70394	4.96284	hub-
subplate	GUF1	-0.00562522	8.67221	6.21561	hub-
subplate	SLITRK4	-0.0076612	8.6362	4.34381	hub-
subplate	PDE1A	-0.00668964	8.60894	3.54146	hub-
subplate	CLIC4	-0.00388145	8.50122	5.29932	hub-
subplate	TEX30	-0.00460601	8.48527	5.52246	hub-
subplate	PPA2	-0.00384589	8.47882	4.60617	hub-
subplate	TPGS2	-0.00370706	8.46768	5.81014	hub-
subplate	IL1RAPL1	-0.00917303	8.422	4.13617	hub-
subplate	SHROOM3	-0.00494156	8.41969	4.82931	hub-
subplate	ZNF180	-0.00512402	8.34703	5.81014	hub-
subplate	EPCAM	-0.00574601	8.33986	5.81014	hub-
subplate	ZNF432	-0.00744263	8.25976	6.21561	hub-
subplate	ZNF195	-0.00449894	8.23472	4.51086	hub-
subplate	EVI5	-0.00403561	8.206	6.90875	hub-
subplate	SEC24A	-0.00664356	8.11343	4.82931	hub-
subplate	FAM53B	-0.00440632	8.03173	5.81014	hub-
subplate	FGF7P6	-0.00472803	8.02854	3.41225	hub-
subplate	ZNF93	-0.00270341	8.02737	5.81014	hub-
subplate	COQ2	-0.0048126	8.01601	6.90875	hub-
subplate	ZBTB14	-0.00317233	7.9158	6.21561	hub-
subplate	RAB3IP	-0.0042349	7.89395	4.2007	hub-
subplate	PLEKHB2	-0.00236732	7.79363	6.21561	hub-
subplate	ZNF611	-0.00274871	7.77114	4.82931	hub-
subplate	DYNLRB2	-0.00945858	7.7473	5.117	hub-
subplate	DNAJC24	-0.00352669	7.70814	4.01838	hub-
subplate	TIMM23B	-0.0051176	7.70468	4.2697	hub-
subplate	GLRX	-0.00380963	7.63832	5.117	hub-
subplate	KATNAL2	-0.00903866	7.63809	6.90875	hub-
subplate	BHLHE22	-0.0097429	7.59534	4.2697	hub-
subplate	TAC1	-0.0114478	7.52867	4.2007	hub-
subplate	NUDT9P1	-0.0113728	7.50138	5.81014	hub-
subplate	H4C12	-0.00571881	7.47503	5.81014	hub-
subplate	COX7B	-0.00382126	7.41464	4.2697	hub-
subplate	MED28	-0.00294769	7.41334	5.29932	hub-
subplate	CASK	-0.00337067	7.40615	5.81014	hub-
subplate	H4C11	-0.00550772	7.3356	5.81014	hub-
subplate	LRRTM3	-0.00626984	7.32043	5.52246	hub-
subplate	COIL	-0.00672655	7.27247	5.52246	hub-
subplate	FANCF	-0.00239099	7.27169	3.50756	hub-
subplate	PPIL4	-0.00509357	7.25861	3.7307	hub-
subplate	MAD2L1	-0.00747908	7.25813	6.21561	hub-
subplate	WEE2-AS1	-0.00747334	7.25728	4.2007	hub-
subplate	CMSS1	-0.00235752	7.23982	3.61292	hub-
subplate	SEC63	-0.00300867	7.20952	4.51086	hub-
subplate	SAMD13	-0.00791767	7.18821	4.01838	hub-
subplate	BUB1B	-0.00889955	7.17295	4.34381	hub-
subplate	SOX11	-0.00356081	7.16272	4.51086	hub-
subplate	TET1	-0.00508843	7.12778	5.52246	hub-
subplate	ZDHHC23	-0.00781151	7.12618	4.34381	hub-
subplate	ZNF43	-0.00299106	7.1031	6.90875	hub-
intermediate	NMT2	0.00666549	21.2995	5.81014	hub+
intermediate	TRAF5	0.0139954	16.9168	6.90875	hub+
intermediate	GALNT2	0.00732665	16.6395	6.90875	hub+
intermediate	PIP4K2A	0.00498084	16.2447	6.90875	hub+
intermediate	HTR7P1	0.0150699	14.8085	6.90875	hub+
intermediate	TMEM163	0.0104829	14.4793	6.90875	hub+
intermediate	NTNG2	0.0195712	13.5475	6.90875	hub+
intermediate	ASIC2	0.0139065	13.5139	3.61292	hub+
intermediate	PPM1J	0.00959968	12.959	6.90875	hub+
intermediate	NSF	0.00519861	12.9017	5.81014	hub+
intermediate	HAS3	0.0103611	12.8577	6.21561	hub+
intermediate	BRINP1	0.00937014	12.8541	5.117	hub+
intermediate	NR4A2	0.0195641	12.309	6.90875	hub+
intermediate	SAMD5	0.0144395	12.1919	6.90875	hub+
intermediate	TRIB1	0.00569821	12.1749	6.21561	hub+
intermediate	CDH3	0.0176352	12.0902	4.2007	hub+
intermediate	ELOVL2-AS1	0.0143721	11.8698	5.81014	hub+
intermediate	DKK3	0.00505323	11.1597	5.81014	hub+
intermediate	SLITRK5	0.0113302	10.9848	6.90875	hub+
intermediate	RBM24	0.0105609	10.9519	4.71153	hub+
intermediate	MYO16	0.00900405	10.9369	6.21561	hub+
intermediate	CRY2	0.00497482	10.8002	6.21561	hub+
intermediate	BMP6	0.00953932	10.7433	5.81014	hub+
intermediate	STK32B	0.0109983	10.6618	6.21561	hub+
intermediate	AP2B1	0.00423221	10.5794	4.71153	hub+
intermediate	GPR162	0.00571963	10.5597	6.21561	hub+
intermediate	MYLIP	0.0102672	10.4687	4.2007	hub+
intermediate	WASHC5	0.00372594	10.2467	6.90875	hub+
intermediate	ZC3H12B	0.00728022	10.2282	5.52246	hub+
intermediate	RCAN2	0.0109482	10.1827	5.81014	hub+
intermediate	NAGLU	0.00432156	10.0853	5.117	hub+
intermediate	PTPRK	0.00871386	10.0669	6.21561	hub+
intermediate	GNAO1	0.00911622	9.95729	6.21561	hub+
intermediate	SCG2	0.0146015	9.92344	4.82931	hub+
intermediate	GTPBP3	0.00723615	9.90589	5.29932	hub+
intermediate	RASL11B	0.00793758	9.88876	5.29932	hub+
intermediate	TMEM125	0.00844022	9.84451	4.82931	hub+
intermediate	GNAZ	0.00595574	9.76876	6.90875	hub+
intermediate	ADAM11	0.00677712	9.75906	5.81014	hub+
intermediate	TMEM200A	0.0142239	9.71921	6.21561	hub+
intermediate	CALN1	0.00981028	9.62356	4.96284	hub+
intermediate	AFF2	0.00626836	9.48379	5.52246	hub+
intermediate	FRZB	0.00744198	9.40482	4.51086	hub+
intermediate	TRIM9	0.00613033	9.36581	5.29932	hub+
intermediate	ALDH2	0.00378463	9.30681	5.117	hub+
intermediate	GRIK2	0.00968608	9.2858	6.21561	hub+
intermediate	ZNF365	0.00901264	9.20885	6.90875	hub+
intermediate	SH3GL3	0.006236	9.19896	6.90875	hub+
intermediate	FAM241A	0.00703987	9.06542	5.81014	hub+
intermediate	EML4	0.0057997	9.05989	5.29932	hub+
intermediate	RSPH9	0.0084562	9.0421	3.77326	hub+
intermediate	CDH12	0.0161033	8.97839	4.82931	hub+
intermediate	DOK5	0.0149113	8.90289	3.03755	hub+
intermediate	FAM174B	0.00554162	8.84481	5.81014	hub+
intermediate	CCDC85A	0.0142193	8.77482	4.13617	hub+
intermediate	SCN4B	0.00723484	8.69896	3.47477	hub+
intermediate	NGEF	0.00727527	8.68511	4.01838	hub+
intermediate	HHIPL1	0.00843046	8.68407	3.96432	hub+
intermediate	PRKCB	0.00931209	8.67187	4.71153	hub+
intermediate	RPRM	0.00875154	8.66305	4.34381	hub+
intermediate	KITLG	0.00743377	8.56232	5.117	hub+
intermediate	DPP10-AS1	0.00841343	8.51581	4.71153	hub+
intermediate	FAM241B	0.00339298	8.40242	4.96284	hub+
intermediate	NAAA	0.00496767	8.36798	5.52246	hub+
intermediate	CCDC184	0.00620265	8.32714	5.117	hub+
intermediate	RALGPS1	0.00354799	8.27169	4.42385	hub+
intermediate	SVOP	0.00511703	8.24664	5.81014	hub+
intermediate	FRY	0.0062278	8.16216	4.71153	hub+
intermediate	FAM181B	0.00598999	8.14206	5.52246	hub+
intermediate	PCDH11Y	0.00847033	8.13972	3.96432	hub+
intermediate	ATP6V0E2	0.00396302	8.05811	5.117	hub+
intermediate	NCEH1	0.0096546	8.02807	4.07554	hub+
intermediate	RAB6B	0.00466824	7.97734	6.21561	hub+
intermediate	DKK1	0.0111077	7.97321	4.51086	hub+
intermediate	TAL2	0.00892655	7.97275	4.34381	hub+
intermediate	ZDHHC11	0.0069473	7.93111	5.81014	hub+
intermediate	SNAPC5	0.00297237	7.87436	4.82931	hub+
intermediate	ZMAT4	0.00955333	7.86231	4.34381	hub+
intermediate	ZNF521	0.00865301	7.82139	4.13617	hub+
intermediate	CAND2	0.00483209	7.81431	6.21561	hub+
intermediate	NWD2	0.0125212	7.81408	5.81014	hub+
intermediate	ACSL3	0.00446341	7.80785	5.29932	hub+
intermediate	WDR1	0.00305749	7.77503	3.81771	hub+
intermediate	KLF6	0.00484076	7.77461	3.35341	hub+
intermediate	DOCK9	0.00741302	7.75925	3.81771	hub+
intermediate	DOCK3	0.00448201	7.73299	4.60617	hub+
intermediate	PPFIBP1	0.00874242	7.72398	3.65066	hub+
intermediate	FRAS1	0.00918156	7.7029	4.34381	hub+
intermediate	KCNQ5	0.0119473	7.69012	4.82931	hub+
intermediate	HTRA2	0.00317117	7.65579	4.34381	hub+
intermediate	ULBP3	0.00685636	7.63889	5.117	hub+
intermediate	KCTD1	0.00583891	7.62175	4.60617	hub+
intermediate	RGS11	0.00619281	7.5241	4.34381	hub+
intermediate	DPYSL2	0.00309568	7.46171	4.71153	hub+
intermediate	STAU2	0.00287994	7.42997	6.21561	hub+
intermediate	CRIM1-DT	0.00726114	7.39043	3.38239	hub+
intermediate	GPR68	0.00605908	7.31035	4.2007	hub+
intermediate	SYT13	0.00794675	7.30435	3.77326	hub+
intermediate	LRATD2	0.0065718	7.29963	5.81014	hub+
intermediate	RAP2B	0.00557109	7.29467	4.42385	hub+
intermediate	ZBTB34	0.00535865	7.29403	5.29932	hub+
intermediate	FKBP5	0.00701803	7.29235	4.34381	hub+
intermediate	TAFA1	0.0132723	7.28329	4.51086	hub+
intermediate	CLVS1	0.00803215	7.25711	5.117	hub+
intermediate	CABYR	0.00525643	7.24354	4.60617	hub+
intermediate	NECAB1	0.0158653	7.24149	3.35341	hub+
intermediate	KIF16B	0.00580208	7.21223	3.77326	hub+
intermediate	STX1A	0.0065965	7.16105	4.71153	hub+
intermediate	JMJD1C-AS1	0.00818057	7.15988	3.96432	hub+
intermediate	HOMER1	0.00648874	7.1508	6.21561	hub+
intermediate	TMTC1	0.00915226	7.12541	3.08011	hub+
intermediate	GALNT14	0.00720438	7.12338	4.2007	hub+
intermediate	ASB13	0.00335175	7.12244	4.51086	hub+
intermediate	SYNGR3	0.00702148	7.10995	5.52246	hub+
intermediate	C2CD4C	0.00574961	7.05006	4.82931	hub+
intermediate	BHLHE22	-0.01443	19.864	6.90875	hub-
intermediate	CCND2	-0.0102831	17.3325	6.90875	hub-
intermediate	UXT	-0.00616004	16.9014	5.52246	hub-
intermediate	NIFK-AS1	-0.0104396	16.1687	6.90875	hub-
intermediate	DPY19L1	-0.0128601	15.827	6.90875	hub-
intermediate	TRIM59	-0.0110697	15.526	6.90875	hub-
intermediate	TSR2	-0.00780304	14.4631	6.90875	hub-
intermediate	NEUROD1	-0.0150296	13.8888	3.86423	hub-
intermediate	LMO1	-0.0109112	13.8748	6.21561	hub-
intermediate	BTN3A3	-0.0117069	13.639	4.07554	hub-
intermediate	CELF2	-0.00653291	13.4882	6.90875	hub-
intermediate	PRKX	-0.00821409	13.3535	6.90875	hub-
intermediate	CCER2	-0.0164597	13.2283	6.21561	hub-
intermediate	ZIK1	-0.0072718	12.1531	6.90875	hub-
intermediate	ZNF516	-0.00661039	11.9042	6.90875	hub-
intermediate	RTKN2	-0.00929609	11.8837	5.52246	hub-
intermediate	CHD7	-0.00766926	11.8235	5.52246	hub-
intermediate	MYT1	-0.00768594	11.6579	5.81014	hub-
intermediate	SNHG5	-0.00608197	11.5511	6.90875	hub-
intermediate	SINHCAF	-0.00845191	11.5364	6.90875	hub-
intermediate	TPGS2	-0.00459416	11.4928	6.21561	hub-
intermediate	WLS	-0.0095817	11.1929	3.50756	hub-
intermediate	PHF21B	-0.00784456	11.1739	6.90875	hub-
intermediate	TMX3	-0.0112605	10.6753	6.90875	hub-
intermediate	ZBTB20	-0.00864746	10.658	3.91302	hub-
intermediate	PCDHB2	-0.00655164	10.6292	6.90875	hub-
intermediate	H2BC17	-0.00875757	10.5281	6.90875	hub-
intermediate	CRB1	-0.00850714	10.5185	4.01838	hub-
intermediate	MT1F	-0.00891056	10.4333	4.71153	hub-
intermediate	EMX2	-0.010448	10.3806	6.90875	hub-
intermediate	PTX3	-0.0115051	10.3792	5.52246	hub-
intermediate	BTN3A1	-0.0106423	10.3452	3.65066	hub-
intermediate	ANAPC15	-0.00579653	10.3016	3.96432	hub-
intermediate	TCF12	-0.00644891	10.2941	5.81014	hub-
intermediate	RSPH14	-0.00955465	10.1896	6.90875	hub-
intermediate	PRKCA	-0.00499419	10.1377	6.90875	hub-
intermediate	EYA1	-0.0104372	10.1336	5.52246	hub-
intermediate	IGFBPL1	-0.00865929	10.0597	6.21561	hub-
intermediate	BTN3A2	-0.00823613	9.96405	3.77326	hub-
intermediate	MIR100HG	-0.00640586	9.9025	3.77326	hub-
intermediate	HAUS6	-0.00787384	9.88021	4.96284	hub-
intermediate	SORBS1	-0.00501574	9.83385	6.90875	hub-
intermediate	H2BC10	-0.00855755	9.82974	6.90875	hub-
intermediate	H2BC6	-0.00777607	9.82814	6.90875	hub-
intermediate	LSP1	-0.00484542	9.76883	5.29932	hub-
intermediate	RPS28	-0.00467251	9.63775	5.81014	hub-
intermediate	TOMM20	-0.00320081	9.60749	4.51086	hub-
intermediate	ACTL6A	-0.0062715	9.32252	4.96284	hub-
intermediate	ERBIN	-0.00806658	9.26377	4.96284	hub-
intermediate	APRT	-0.00429768	9.25522	5.29932	hub-
intermediate	OR7E156P	-0.00881814	9.22102	6.90875	hub-
intermediate	FMC1-LUC7L2	-0.00839043	9.08876	4.2007	hub-
intermediate	LAPTM4B	-0.0050845	8.93261	3.96432	hub-
intermediate	MAP4K4	-0.00497213	8.86812	6.90875	hub-
intermediate	SAT1	-0.00715977	8.83352	6.21561	hub-
intermediate	OR7E24	-0.00762236	8.80104	5.117	hub-
intermediate	CENPN	-0.0101803	8.79758	5.52246	hub-
intermediate	LSP1P5	-0.0043542	8.72278	5.29932	hub-
intermediate	PRKCQ-AS1	-0.0084145	8.70952	3.29784	hub-
intermediate	CCNT1	-0.00495079	8.50696	5.52246	hub-
intermediate	PRKD3	-0.00699941	8.40498	5.52246	hub-
intermediate	CITED2	-0.00390252	8.3918	6.21561	hub-
intermediate	RPL22	-0.00434496	8.3639	6.21561	hub-
intermediate	ARPIN	-0.00553303	8.33813	4.2697	hub-
intermediate	BAZ1A	-0.00599959	8.2641	5.29932	hub-
intermediate	CENPF	-0.00982882	8.15995	4.82931	hub-
intermediate	PLEKHO2	-0.00489505	8.11252	5.81014	hub-
intermediate	FAM53B	-0.00518748	8.06573	6.21561	hub-
intermediate	OARD1	-0.00491309	8.03473	5.81014	hub-
intermediate	PXDC1	-0.00769672	7.9749	5.52246	hub-
intermediate	LIMA1	-0.00475098	7.97083	5.81014	hub-
intermediate	SNRPD2	-0.00405268	7.93837	4.34381	hub-
intermediate	CPNE3	-0.00661556	7.80812	5.117	hub-
intermediate	BTG1	-0.00656123	7.79494	5.117	hub-
intermediate	CDCA5	-0.00915635	7.7878	5.52246	hub-
intermediate	DNMT3A	-0.0044929	7.72447	6.90875	hub-
intermediate	POLR1H	-0.00465236	7.68931	5.29932	hub-
intermediate	RPS9	-0.00504567	7.68814	4.96284	hub-
intermediate	SNRPD1	-0.00372137	7.65134	3.86423	hub-
intermediate	RAB13	-0.0113091	7.60784	4.96284	hub-
intermediate	NME4	-0.00534803	7.56263	6.21561	hub-
intermediate	EFS	-0.00520615	7.54862	5.117	hub-
intermediate	PTMA	-0.00400194	7.53112	4.2007	hub-
intermediate	POLE3	-0.00221733	7.489	4.51086	hub-
intermediate	ZNF273	-0.00444708	7.45073	3.32524	hub-
intermediate	TAF10	-0.00409062	7.374	4.2697	hub-
intermediate	DSN1	-0.00484268	7.35647	4.60617	hub-
intermediate	RACK1	-0.00432391	7.3523	3.77326	hub-
intermediate	RPS15	-0.00409999	7.34918	4.2007	hub-
intermediate	EPHA3	-0.0093044	7.30133	5.117	hub-
intermediate	PTPRD-AS1	-0.00471986	7.28128	5.117	hub-
intermediate	RAB39B	-0.00490186	7.24161	3.7307	hub-
intermediate	POLR1D	-0.00355632	7.19383	4.96284	hub-
intermediate	OR7E91P	-0.00565726	7.1875	5.81014	hub-
intermediate	FAM107A	-0.00920673	7.08527	3.7307	hub-
intermediate	BTF3	-0.00322688	7.05061	4.2697	hub-
intermediate	KCNS3	-0.00706822	7.04923	4.60617	hub-
intermediate	SMC1A	-0.00598878	7.047	6.90875	hub-
subventricular	DLGAP4	0.00908191	12.0601	6.90875	hub+
subventricular	CD248	0.0140538	11.9403	6.21561	hub+
subventricular	SLC39A4	0.0127787	10.7941	5.52246	hub+
subventricular	STK10	0.0155141	10.7082	5.52246	hub+
subventricular	MORC2	0.00745345	9.91864	6.21561	hub+
subventricular	NACC2	0.025278	9.91278	5.52246	hub+
subventricular	INF2	0.0092878	9.87628	4.2697	hub+
subventricular	CPAMD8	0.0193279	9.78012	3.81771	hub+
subventricular	SCARA3	0.0130888	9.7582	5.117	hub+
subventricular	GOLGA1	0.00702619	9.53206	5.117	hub+
subventricular	NYNRIN	0.00988121	9.49624	3.7307	hub+
subventricular	MARVELD1	0.00917373	9.33675	3.68988	hub+
subventricular	REPS2	0.0120961	9.31825	5.117	hub+
subventricular	AGRN	0.012523	9.22947	4.96284	hub+
subventricular	INPPL1	0.010945	9.15845	3.91302	hub+
subventricular	TCIRG1	0.0112215	9.09893	6.21561	hub+
subventricular	SELENON	0.0106014	8.98917	5.81014	hub+
subventricular	TMEM44	0.0100857	8.90216	5.52246	hub+
subventricular	LARS2	0.0055931	8.80139	5.117	hub+
subventricular	GLG1	0.00855621	8.51047	4.60617	hub+
subventricular	SLC7A8	0.0164971	8.39392	4.71153	hub+
subventricular	PTP4A3	0.00639367	8.37341	5.52246	hub+
subventricular	PPP1R16A	0.00728218	8.1271	6.90875	hub+
subventricular	RELA	0.006551	8.08575	5.52246	hub+
subventricular	TMEM185A	0.00752865	7.95011	4.96284	hub+
subventricular	KDM2B	0.00882405	7.70542	4.2697	hub+
subventricular	COL9A3	0.0214941	7.62251	4.2697	hub+
subventricular	GAA	0.00788551	7.6171	4.2697	hub+
subventricular	TMEM132A	0.00671218	7.49306	5.52246	hub+
subventricular	SORBS3	0.0109983	7.47856	4.96284	hub+
subventricular	KDM4B	0.00656576	7.4756	6.90875	hub+
subventricular	S100A11	0.0167858	7.45823	5.117	hub+
subventricular	TMEM91	0.0102117	7.44267	4.51086	hub+
subventricular	ABLIM2	0.0154064	7.2512	5.81014	hub+
subventricular	PAXIP1	0.00685357	7.22826	3.61292	hub+
subventricular	CUX2	0.0117076	7.15308	3.50756	hub+
subventricular	HTRA3	0.0134931	7.09682	3.86423	hub+
subventricular	STK24	0.00534922	7.09601	3.77326	hub+
subventricular	SNX29	0.00468819	7.07895	6.90875	hub+
subventricular	RWDD2A	-0.010538	10.6083	4.34381	hub-
subventricular	ARV1	-0.00939827	10.3889	4.71153	hub-
subventricular	ATG3	-0.00510225	9.45279	5.29932	hub-
subventricular	CEBPG	-0.00609047	9.23063	5.117	hub-
subventricular	KCNK1	-0.0212979	9.15151	3.19518	hub-
subventricular	MTERF3	-0.00913265	9.05194	5.52246	hub-
subventricular	DPH5	-0.00839316	8.75423	5.81014	hub-
subventricular	RASSF8-AS1	-0.00857952	8.54302	5.117	hub-
subventricular	FAM169A	-0.0124689	8.40156	4.96284	hub-
subventricular	PCDH20	-0.0243476	8.34864	3.24519	hub-
subventricular	AP4S1	-0.00736999	8.3262	6.21561	hub-
subventricular	ANKRD45	-0.0159485	8.31402	3.32524	hub-
subventricular	YWHAE	-0.00879605	8.26465	6.90875	hub-
subventricular	CHAC2	-0.0121322	7.8048	6.90875	hub-
subventricular	OCIAD1	-0.00494484	7.67987	3.65066	hub-
subventricular	FBXO15	-0.0113173	7.65265	4.2007	hub-
subventricular	SMIM19	-0.00570433	7.47149	4.96284	hub-
subventricular	PPIL3	-0.00823285	7.46598	5.52246	hub-
subventricular	LETMD1	-0.0040786	7.41183	4.51086	hub-
subventricular	FAAH2	-0.0147634	7.3935	3.91302	hub-
subventricular	CFAP36	-0.0064823	7.14627	3.44302	hub-
subventricular	LYPLA1	-0.00875201	7.05605	4.60617	hub-
subventricular	LIAS	-0.00574725	7.05392	6.21561	hub-
ventricular	TSC1	0.0164857	10.4867	6.90875	hub+
ventricular	ARNT	0.00693934	9.58673	5.81014	hub+
ventricular	QRFPR	0.0110351	8.24019	4.82931	hub+
ventricular	PPP4R1	0.00654605	8.08306	5.81014	hub+
ventricular	PAICS	0.00690894	7.69598	4.71153	hub+
ventricular	ERFE	0.0170231	7.5148	4.51086	hub+
ventricular	BCL6B	0.0165862	7.50464	4.71153	hub+
ventricular	ANP32A	0.00572115	7.41461	5.117	hub+
ventricular	PRR5L	-0.0176408	11.2676	4.60617	hub-
ventricular	C6orf52	-0.0129179	10.5997	6.90875	hub-
ventricular	GABRG1	-0.0416577	10.5303	4.60617	hub-
ventricular	GGACT	-0.00816678	10.0084	6.21561	hub-
ventricular	RBKS	-0.0170058	9.3247	3.44302	hub-
ventricular	CNGA3	-0.0186092	8.68628	3.86423	hub-
ventricular	CA10	-0.0293657	8.5498	6.21561	hub-
ventricular	PACRG	-0.0170063	8.47468	4.13617	hub-
ventricular	FAM133A	-0.0196978	8.41126	4.07554	hub-
ventricular	ABCC6	-0.0257631	8.3342	4.60617	hub-
ventricular	FBXO15	-0.0156499	8.26029	3.19518	hub-
ventricular	LYSMD2	-0.0125281	8.15424	5.117	hub-
ventricular	FAM171B	-0.013965	8.11277	4.51086	hub-
ventricular	PLPPR1	-0.0114525	7.96714	5.29932	hub-
ventricular	DYNLRB2	-0.0278647	7.75359	3.77326	hub-
ventricular	PSPH	-0.00586162	7.70792	5.52246	hub-
ventricular	RGCC	-0.0108733	7.66083	6.90875	hub-
ventricular	SRPRB	-0.00657851	7.53116	4.96284	hub-
ventricular	NIM1K	-0.0106053	7.36472	4.82931	hub-
ventricular	CAMK2B	-0.0201324	7.29271	4.71153	hub-
ventricular	PDE1B	-0.0144301	7.24871	5.117	hub-

## Sheet: SupplementalData3
Supplemental Data 3: Cell lineage enrichment for hub+ and hub- genes expressed in each tissue zone
			hub+			hub-
tissue	cell class	cell lineage/subtype	enrichment	p	fdr-corrected p	enrichment	p	fdr-corrected p*
cortical_plate	excitatory	L2_3	0	1	1	0	1	1
cortical_plate	excitatory	L4	0.840287	0.699731	1	0	1	1
cortical_plate	excitatory	L5	1.86325	0.421253	1	2.63578	0.321081	1
cortical_plate	excitatory	L5_6_IT	2.67842	0.176421	0.882103	1.86532	0.41987	1
cortical_plate	excitatory	L6	0	1	1	0	1	1
cortical_plate	excitatory	Ex1	3.17442	0.277753	0.953712	0	1	1
cortical_plate	excitatory	Ex2	0	1	1	3.67412	0.244136	1
cortical_plate	excitatory	Ex3	6.4282	0.0131126	0.131126	0	1	1
cortical_plate	excitatory	SP	6.85674	0.0382945	0.255297	0	1	1
cortical_plate	glial	AST	1.55835	0.479003	1	0	1	1
cortical_plate	glial	AST_FB	4.89767	0.0102834	0.131126	5.12307	0.0223862	1
cortical_plate	glial	AST_PP	1.71419	0.447661	1	0	1	1
cortical_plate	glial	MG	0	1	1	0	1	1
cortical_plate	glial	OL	3.06105	0.286113	0.953712	0	1	1
cortical_plate	inhibitory	SST_RELN	0	1	1	0	1	1
cortical_plate	inhibitory	IN1	0	1	1	2.24529	0.364545	1
cortical_plate	inhibitory	IN2	0	1	1	0	1	1
cortical_plate	inhibitory	IN3	0	1	1	0	1	1
cortical_plate	other	END	0.772156	0.729911	1	2.20447	0.233052	1
cortical_plate	other	PER	0	1	1	3.19068	0.274695	1
subplate	excitatory	L2_3	0	1	1	0	1	1
subplate	excitatory	L4	0.820967	0.708064	1	1.38652	0.427534	1
subplate	excitatory	L5	1.82041	0.42861	1	3.11196	0.141425	1
subplate	excitatory	L5_6_IT	5.40249	0.00748236	0.124706	0	1	1
subplate	excitatory	L6	0	1	1	0	1	1
subplate	excitatory	Ex1	10.0486	0.00420347	0.0840694	0	1	1
subplate	excitatory	Ex2	0	1	1	4.37619	0.0823559	1
subplate	excitatory	Ex3	6.2804	0.013949	0.13949	0	1	1
subplate	excitatory	SP	14.5632	0.00025828	0.00860934	0	1	1
subplate	glial	AST	4.73992	0.0280938	0.255398	0	1	1
subplate	glial	AST_FB	1.1471	0.586386	1	0.959165	0.651664	1
subplate	glial	AST_PP	1.67477	0.455279	1	0	1	1
subplate	glial	MG	0	1	1	1.66712	0.457469	1
subplate	glial	OL	0	1	1	0	1	1
subplate	inhibitory	SST_RELN	0	1	1	0	1	1
subplate	inhibitory	IN1	1.55072	0.480716	1	1.29665	0.542877	1
subplate	inhibitory	IN2	0	1	1	0	1	1
subplate	inhibitory	IN3	0	1	1	0	1	1
subplate	other	END	0.754402	0.738057	1	0	1	1
subplate	other	PER	2.20365	0.371341	1	0	1	1
intermediate	excitatory	L2_3	7.98043	0.130601	0.76824	0	1	1
intermediate	excitatory	L4	1.26423	0.474114	1	0.736194	0.746418	1
intermediate	excitatory	L5	1.3879	0.519414	1	0	1	1
intermediate	excitatory	L5_6_IT	10.0805	6.38623e-07	6.38623e-05	1.15526	0.583961	1
intermediate	excitatory	L6	3.8693	0.100999	0.631244	0	1	1
intermediate	excitatory	Ex1	7.66122	0.00884007	0.126287	0	1	1
intermediate	excitatory	Ex2	3.99022	0.0961613	0.631244	0	1	1
intermediate	excitatory	Ex3	6.54805	0.00416792	0.0840694	0	1	1
intermediate	excitatory	SP	14.5099	4.9212e-05	0.0024606	0	1	1
intermediate	glial	AST	2.36457	0.213628	0.971035	1.36531	0.524598	1
intermediate	glial	AST_FB	0.874568	0.685198	1	1.02866	0.626117	1
intermediate	glial	AST_PP	2.60586	0.185476	0.963698	1.50184	0.491847	1
intermediate	glial	MG	1.52008	0.488397	1	1.7879	0.434741	1
intermediate	glial	OL	0	1	1	2.68185	0.319122	1
intermediate	inhibitory	SST_RELN	0	1	1	0	1	1
intermediate	inhibitory	IN1	0	1	1	0	1	1
intermediate	inhibitory	IN2	2.12812	0.382933	1	5.17875	0.0621331	1
intermediate	inhibitory	IN3	0	1	1	8.34354	0.123985	1
intermediate	other	END	0	1	1	0.676503	0.775275	1
intermediate	other	PER	0	1	1	0	1	1
subventricular	excitatory	L2_3	0	1	1	0	1	1
subventricular	excitatory	L4	0	1	1	6.40034	0.0395929	1
subventricular	excitatory	L5	0	1	1	0	1	1
subventricular	excitatory	L5_6_IT	5.94391	0.0463477	0.356521	0	1	1
subventricular	excitatory	L6	0	1	1	0	1	1
subventricular	excitatory	Ex1	0	1	1	0	1	1
subventricular	excitatory	Ex2	0	1	1	0	1	1
subventricular	excitatory	Ex3	4.52869	0.202376	0.963698	0	1	1
subventricular	excitatory	SP	0	1	1	0	1	1
subventricular	glial	AST	3.45828	0.255274	1	0	1	1
subventricular	glial	AST_FB	5.28348	0.0568679	0.406199	0	1	1
subventricular	glial	AST_PP	0	1	1	0	1	1
subventricular	glial	MG	4.52869	0.202376	0.963698	0	1	1
subventricular	glial	OL	0	1	1	0	1	1
subventricular	inhibitory	SST_RELN	0	1	1	0	1	1
subventricular	inhibitory	IN1	0	1	1	0	1	1
subventricular	inhibitory	IN2	0	1	1	0	1	1
subventricular	inhibitory	IN3	0	1	1	0	1	1
subventricular	other	END	0	1	1	0	1	1
subventricular	other	PER	0	1	1	0	1	1
ventricular	excitatory	L2_3	0	1	1	0	1	1
ventricular	excitatory	L4	0	1	1	3.47152	0.25359	1
ventricular	excitatory	L5	0	1	1	0	1	1
ventricular	excitatory	L5_6_IT	0	1	1	0	1	1
ventricular	excitatory	L6	0	1	1	10.4146	0.0941941	1
ventricular	excitatory	Ex1	0	1	1	0	1	1
ventricular	excitatory	Ex2	0	1	1	0	1	1
ventricular	excitatory	Ex3	0	1	1	0	1	1
ventricular	excitatory	SP	0	1	1	0	1	1
ventricular	glial	AST	0	1	1	0	1	1
ventricular	glial	AST_FB	0	1	1	0	1	1
ventricular	glial	AST_PP	0	1	1	0	1	1
ventricular	glial	MG	0	1	1	0	1	1
ventricular	glial	OL	0	1	1	0	1	1
ventricular	inhibitory	SST_RELN	0	1	1	0	1	1
ventricular	inhibitory	IN1	0	1	1	0	1	1
ventricular	inhibitory	IN2	0	1	1	0	1	1
ventricular	inhibitory	IN3	0	1	1	0	1	1
ventricular	other	END	0	1	1	3.19005	0.272565	1
ventricular	other	PER	0	1	1	0	1	1
*within tissue zones

## Sheet: SupplementalData4
Supplemental Data 4: Gene set enrichment for hub+ and hub- genes
		hub+ genes		hub- genes
gene sets	tissue	enrichment	p	enrichment	p
cortical expansion	all	8.19242	1.14608e-14	5.51941	1.34456e-08
	cortical_plate	4.28547	0.00710824	6.0623	0.00160103
	subplate	9.7992	3.29636e-08	5.77477	0.000106587
	intermediate	11.4775	3.5397e-12	3.75459	0.0121467
	subventricular	1.8289	0.425627	6.27607	0.041001
	ventricular	8.95312	0.107296	3.40476	0.257847
Human-specific genes
HARs	all	1.80607	0.00609818	1.64462	0.0213839
	cortical_plate	2.59725	0.00550534	3.29672	0.00162798
	subplate	1.24983	0.373553	1.04506	0.525793
	intermediate	2.13458	0.0154564	0.89395	0.65981
	subventricular	0	1	1.91253	0.282502
	ventricular	0	1	2.09524	0.248122
hCONDELS	all	1.57547	0.114908	0.925281	0.632631
	cortical_plate	2.09047	0.128545	2.20447	0.157954
	subplate	1.52252	0.318471	1.27307	0.423004
	intermediate	2.36457	0.0450304	0	1
	subventricular	0	1	0	1
	ventricular	0	1	2.12033	0.380705
HAQERS	all	2.98708	0.000309412	1.5141	0.17122
	cortical_plate	1.24216	0.482762	3.56606	0.027226
	subplate	5.07507	0.000229215	1.53326	0.315378
	intermediate	2.36457	0.0648237	0	1
	subventricular	1.36838	0.523395	2.3253	0.353747
	ventricular	0	1	5.13182	0.0582382
Neurodevelopmental disorders
ASD	all	1.77803	0.0922449	1.0862	0.493395
	cortical_plate	2.19767	0.160535	0	1
	subplate	0	1	1.18676	0.506793
	intermediate	1.63701	0.282277	1.92543	0.209077
	subventricular	1.59836	0.469711	0	1
	ventricular	15.7818	0.00674931	0	1
NDD	all	0.661391	0.944465	0.850988	0.766046
	cortical_plate	0.405245	0.960919	0.573267	0.870366
	subplate	0.795616	0.747013	0.83356	0.722547
	intermediate	0.914226	0.647077	1.0753	0.489179
	subventricular	0	1	0	1
	ventricular	2.19605	0.3748	0.83513	0.708882

## Sheet: SupplementalData5
Supplemental Data 5: MAGMA analysis of hub+ and hub- genes
			hub+ genes		hub- genes
Brain phenotypes	Study	tissue*	beta	p	beta	p
Inter-hemispheric connectivity strength	Wainberg et al. Nat Comms. 2024	all	0.068069	0.10973	0.024359	0.3383
		cortical_plate	-0.016269	0.56383	0.09888	0.20293
		subplate	0.046241	0.33258	0.081066	0.20984
		intermediate	0.16594	0.031818	-0.097548	0.82902
		subventricular	0.094374	0.25492	-0.071252	0.64939
		ventricular	-0.14443	0.69842	0.20686	0.15636
Intra-hemispheric connectivity strength (left)	Wainberg et al. Nat Comms. 2024	all	0.027978	0.30196	-0.046517	0.79354
		cortical_plate	0.033744	0.36597	-0.060972	0.70084
		subplate	0.064467	0.26756	0.017617	0.42848
		intermediate	0.049396	0.2852	0.012357	0.45076
		subventricular	-0.033167	0.59409	-0.39154	0.9849
		ventricular	-0.041488	0.561	0.18995	0.17032
Intra-hemispheric connectivity strength (right)	Wainberg et al. Nat Comms. 2024	all	0.011619	0.41587	-0.052253	0.81779
		cortical_plate	0.14499	0.073309	-0.033009	0.61075
		subplate	-0.07494	0.76146	-0.058001	0.72081
		intermediate	-0.022909	0.60239	-0.010887	0.54281
		subventricular	0.134	0.17141	-0.25665	0.91939
		ventricular	0.017859	0.47402	0.23664	0.12087
Cortical surface area	Shadrin et al. Neuroimage. 2021	all	0.16445	0.02986	0.14303	0.045073
		cortical_plate	0.48582	0.00093426	0.34849	0.028709
		subplate	-0.056142	0.6339	-0.054216	0.65721
		intermediate	-0.0061359	0.5174	0.44751	0.0026334
		subventricular	0.48813	0.018381	-0.078014	0.61381
		ventricular	0.1631	0.36812	0.04273	0.44133
Neurocognitive disorder
ASD	Grove et al. Nat. Genet. 2019	all	0.018016	0.37522	-0.093101	0.93666
		cortical_plate	0.16906	0.056687	-0.080878	0.72974
		subplate	-0.029522	0.61008	-0.078668	0.78315
		intermediate	-0.033484	0.64609	-0.15839	0.92851
		subventricular	0.0047057	0.48791	0.013403	0.47506
		ventricular	-0.12137	0.67464	-0.14745	0.78132
Schizophrenia	Pardinas et al. Nat. Genet. 2018	all	0.053808	0.21778	-0.024505	0.63487
		cortical_plate	0.046099	0.35962	0.2631	0.042199
		subplate	0.079811	0.27417	-0.017255	0.55909
		intermediate	0.16382	0.069777	-0.13919	0.85871
		subventricular	-0.093921	0.71039	0.10867	0.31767
		ventricular	0.1898	0.3006	-0.34976	0.92422
Mood disorders (Factor 1)	Mallard et al. Cell Genomics. 2022	all	0.045578	0.22918	0.031582	0.30315
		cortical_plate	0.018691	0.43509	-0.085711	0.74227
		subplate	-0.11453	0.83182	0.024255	0.40406
		intermediate	0.16246	0.049588	0.1487	0.098664
		subventricular	-0.034294	0.5916	0.10658	0.29263
		ventricular	0.015157	0.4787	0.0018893	0.49645
Psychopathology (Factor 2)	Mallard et al. Cell Genomics. 2022	all	0.073605	0.13068	-0.022211	0.63304
		cortical_plate	-0.080519	0.74548	0.17665	0.10435
		subplate	0.16878	0.091965	-0.041609	0.652
		intermediate	0.14853	0.078707	-0.12569	0.84662
		subventricular	0.058572	0.35529	0.0005594	0.49893
		ventricular	0.023637	0.46887	-0.29382	0.90262
