# Supplementary material for: Transcriptomic divergence of network hubs in the prenatal human brain
Source: Commun Biol. 2025 Nov 18;8:1597. doi: 10.1038/s42003-025-08962-4 (PMC12627746; doi:10.1038/s42003-025-08962-4)
Supplement: Supplementary file 5 — Supplemental Data 6 [file 42003_2025_8962_MOESM5_ESM.xlsx]

## Sheet: Figure1
Panel 1A		Panel 1C				Panel 1E		Panel 1F
See Supplemental Data 1		Node degree	Rich club coefficient	Normalised rich club		See Supplemental Data 1		See Supplemental Data 1
		1	0.15	1
		2	0.15	1
		3	0.15	1
		4	0.15	1
		5	0.15	1
		6	0.150407	1
		7	0.15081	1
		8	0.15081	1
		9	0.151619	1.00008
		10	0.151619	1.00008
		11	0.15202	1.00014
		12	0.15202	1.00014
		13	0.15202	1.00014
		14	0.15202	1.00014
		15	0.152401	1.00016
		16	0.152401	1.00016
		17	0.15278	1.00022
		18	0.15278	1.00022
		19	0.15278	1.00022
		20	0.15278	1.00022
		21	0.153144	1.00027
		22	0.153144	1.00027
		23	0.153144	1.00027
		24	0.153144	1.00027
		25	0.153488	1.0003
		26	0.153488	1.0003
		27	0.154154	1.0003
		28	0.154154	1.0003
		29	0.154493	1.00038
		30	0.155155	1.00046
		31	0.155155	1.00046
		32	0.156798	1.00072
		33	0.157443	1.00074
		34	0.15776	1.00074
		35	0.15776	1.00074
		36	0.158394	1.00081
		37	0.158394	1.00081
		38	0.158702	1.00083
		39	0.15961	1.00083
		40	0.160213	1.00084
		41	0.160835	1.00098
		42	0.161438	1.00104
		43	0.161438	1.00104
		44	0.162616	1.00113
		45	0.163483	1.0011
		46	0.164705	1.00149
		47	0.166484	1.00168
		48	0.167398	1.00192
		49	0.168282	1.002
		50	0.16951	1.00241
		51	0.170118	1.0026
		52	0.171904	1.00294
		53	0.173737	1.00347
		54	0.175277	1.00395
		55	0.177086	1.0042
		56	0.179676	1.00543
		57	0.181871	1.00594
		58	0.183519	1.00666
		59	0.186024	1.00697
		60	0.186943	1.00694
		61	0.188587	1.00752
		62	0.19054	1.00805
		63	0.19148	1.0081
		64	0.193745	1.00861
		65	0.195466	1.00943
		66	0.196209	1.01003
		67	0.196885	1.01033
		68	0.198602	1.01125
		69	0.200687	1.01245
		70	0.202268	1.01257
		71	0.202916	1.01272
		72	0.204941	1.01362
		73	0.207616	1.0145
		74	0.21133	1.01705
		75	0.216145	1.01807
		76	0.218484	1.01796
		77	0.225071	1.02071
		78	0.228278	1.02193
		79	0.231331	1.02218
		80	0.233427	1.02302
		81	0.2358	1.02337
		82	0.239992	1.02631
		83	0.243188	1.028
		84	0.244264	1.0292
		85	0.246352	1.02951
		86	0.248772	1.03119
		87	0.250229	1.03222
		88	0.25265	1.03396
		89	0.256584	1.03491
		90	0.259917	1.03641
		91	0.261968	1.03784
		92	0.264391	1.03905
		93	0.268235	1.04046
		94	0.269817	1.0415
		95	0.270666	1.04138
		96	0.273923	1.0439
		97	0.275953	1.04325
		98	0.279886	1.04451
		99	0.281746	1.04298
		100	0.28343	1.04426
		101	0.285376	1.04308
		102	0.290051	1.04494
		103	0.293299	1.04482
		104	0.294923	1.04382
		105	0.297314	1.04025
		106	0.299111	1.03792
		107	0.300697	1.03663
		108	0.304198	1.03314
		109	0.306402	1.03175
		110	0.308824	1.03126
		111	0.309964	1.03157
		112	0.312353	1.03266
		113	0.313548	1.03164
		114	0.318696	1.03311
		115	0.322143	1.03193
		116	0.326853	1.03422
		117	0.329849	1.0345
		118	0.332259	1.03498
		119	0.335157	1.03484
		120	0.342738	1.03558
		121	0.346077	1.0359
		122	0.347713	1.03492
		123	0.349787	1.03523
		124	0.351551	1.02492
		125	0.356784	1.02617
		126	0.363687	1.02721
		127	0.365704	1.01966
		128	0.367349	1.01573
		129	0.372808	1.01944
		130	0.378002	1.02242
		131	0.380358	1.01946
		132	0.381191	1.01696
		133	0.387245	1.01881
		134	0.393953	1.02135
		135	0.398394	1.01779
		136	0.400544	1.01831
		137	0.408124	1.02234
		138	0.413378	1.02747
		139	0.416724	1.02706
		140	0.420543	1.02841
		141	0.426323	1.03183
		142	0.430429	1.03346
		143	0.441645	1.04541
		144	0.442129	1.04354
		145	0.448374	1.0402
		146	0.448352	1.03688
		147	0.456871	1.04013
		148	0.465253	1.04557
		149	0.463703	1.03145
		150	0.472885	1.03746
		151	0.477066	1.04298
		152	0.478632	1.04236
		153	0.490596	1.05687
		154	0.496033	1.06138
		155	0.498566	1.0591
		156	0.510127	1.06761
		157	0.511198	1.06603
		158	0.511198	1.06603
		159	0.527953	1.07987
		160	0.538341	1.09235
		161	0.551787	1.09564
		162	0.556177	1.0992
		163	0.571429	1.11402
		164	0.571429	1.11402
		165	0.571038	1.10291
		166	0.577966	1.11105
		167	0.584392	1.11325
		168	0.611756	1.13512
		169	0.621176	1.13883
		170	0.621176	1.13883
		171	0.630319	1.13377
		172	0.630319	1.13377
		173	0.634598	1.13535
		174	0.634598	1.13535
		175	0.644444	1.13945
		176	0.644444	1.13945
		177	0.644444	1.13945
		178	0.65222	1.1462
		179	0.680604	1.18138
		180	0.686585	1.18519
		181	0.694872	1.19158
		182	0.709852	1.20833
		183	0.719772	1.21506
		184	0.722222	1.20145
		185	0.722222	1.20145
		186	0.721008	1.19011
		187	0.721008	1.19011
		188	0.721774	1.16408
		189	0.721774	1.16408
		190	0.728736	1.15812
		191	0.728736	1.15812
		192	0.728736	1.15812
		193	0.728736	1.15812
		194	0.73399	1.15724
		195	0.73399	1.15724
		196	0.73399	1.15724
		197	0.73545	1.15119
		198	0.73545	1.15119
		199	0.729345	1.13274
		200	0.729345	1.13274
		201	0.75	1.14283
		202	0.75	1.14283
		203	0.75	1.14283
		204	0.75	1.14283
		205	0.75	1.13369
		206	0.75	1.13369
		207	0.762846	1.14357
		208	0.762846	1.14357
		209	0.762846	1.14357
		210	0.774892	1.15002
		211	0.774892	1.15002
		212	0.77619	1.14026
		213	0.77619	1.14026
		214	0.77619	1.14026
		215	0.77619	1.14026
		216	0.773684	1.1273
		217	0.773684	1.1273
		218	0.773684	1.1273
		219	0.777778	1.12255
		220	0.777778	1.12255
		221	0.771242	1.10373
		222	0.771242	1.10373
		223	0.771242	1.10373
		224	0.771242	1.10373
		225	0.771242	1.10373
		226	0.771242	1.10373
		227	0.825	1.16361
		228	0.828571	1.15661
		229	0.857143	1.18595
		230	0.857143	1.18595
		231	0.857143	1.18595
		232	0.857143	1.18595
		233	0.857143	1.18595
		234	0.857143	1.18595
		235	0.857143	1.18595
		236	0.857143	1.18595
		237	0.857143	1.18595
		238	0.857143	1.18595
		239	0.857143	1.18595
		240	0.833333	1.14638
		241	0.833333	1.14638
		242	0.833333	1.14638
		243	0.833333	1.14638
		244	0.833333	1.14638
		245	0.833333	1.14638
		246	0.833333	1.14638
		247	0.833333	1.14638
		248	0.833333	1.14638
		249	0.863636	1.17842
		250	0.863636	1.17842
		251	0.863636	1.17842
		252	0.863636	1.17842
		253	0.909091	1.22519
		254	0.909091	1.22519
		255	0.909091	1.22519
		256	0.909091	1.22519
		257	0.909091	1.22519
		258	0.911111	1.21879
		259	0.857143	1.12994
		260	0.904762	1.18306
		261	0.904762	1.18306
		262	0.904762	1.18306
		263	0.866667	1.11876
		264	0.866667	1.11876
		265	0.866667	1.11876
		266	0.866667	1.11876
		267	0.8	1.00883
		268	0.8	1.00883
		269	0.8	1.00883
		270	0.8	1.00883
		271	0.8	1.00883
		272	0.8	1.00883
		273	1	1.2474
		274	1	1.2474
		275	1	1.2474
		276	1	1.2474
		277	1	1.2474
		278	1	1.2474
		279	1	1.2474
		280	1	1.2474
		281	1	1.2474
		282	1	1.22449
		283	1	1.16279
		284	1	1.16279
		285	1	1.16279
		286	1	1.16279
		287	1	1.16279
		288	1	1.16279
		289	1	1.16279
		290	1	1.16279
		291	1	1.16279
		292	1	1.16279
		293	1	1.16279
		294	1	1.16279
		295	1	1.16279
		296	1	1.16279
		297	1	1.16279
		298	1	1.16279
		299	1	1.16279
		300	1	1.16279
		301	1	1.16279
		302	1	1.16279
		303	1	1.16279
		304	1	1.16279
		305	1	1.16279
		306	1	1.16279
		307	1	1.16279
		308	1	1.16279
		309	1	1.16279
		310	1	1.16279
		311	1	1.16279
		312	1	1.16279
		313	1	1.16279
		314	1	1.16279
		315	1	1.16279
		316	1	1.16279
		317	1	1.16279
		318	1	1.16279
		319	1	1.16279
		320	1	1.16279
		321	1	1.16279
		322	1	1.16279
		323	1	1.16279
		324	1	1.16279
		325	1	1.16279
		326	1	1.16279
		327	NaN	NaN
		328	NaN	NaN
		329	NaN	NaN
		330	NaN	NaN

## Sheet: Figure2
Panel 2A							Panel 2B			Panel 2C										Panel 2D
uBrain60			uBrain120				Sample size	Correlation		Degree37	Degree38	Degree39	Degree40	Degree41	Degree42	Degree43	Degree44	Degree37-44		Group averaged degree	Hubness
Node degree	Rich club coefficient	Normalised rich club	Node degree	Rich club coefficient	Normalised rich club		1	0.822757		171	171	156	151	141	134	143	130	145		145	0.144231
1	0.149999	1	1	0.149999	1		2	0.88424		126	119	111	117	120	124	114	108	120		120	0.0192308
2	0.149999	1	2	0.149999	1		3	0.916817		114	109	108	108	98	113	117	108	112		112	0.00480769
3	0.149999	1	3	0.149999	1		4	0.936017		40	47	51	55	53	64	70	66	57		57	0
4	0.149999	1	4	0.149999	1		5	0.946759		73	91	85	64	77	83	89	97	77		77	0.00480769
5	0.149999	1	5	0.150533	1		6	0.953925		198	194	174	175	153	158	153	159	168		168	0.389423
6	0.149999	1	6	0.150533	1		7	0.959423		88	94	97	105	87	80	86	122	93		93	0.00480769
7	0.149999	1	7	0.151063	1.00005		8	0.963528		53	47	53	60	55	59	63	54	56		56	0
8	0.149999	1	8	0.151063	1.00005		9	0.966873		31	54	44	46	58	48	49	58	48		48	0
9	0.149999	1	9	0.151063	1.00005		10	0.970116		78	105	92	91	83	101	93	101	93		93	0.00961538
10	0.150272	1	10	0.151063	1.00005		11	0.971845		61	80	75	72	84	93	81	82	75		75	0
11	0.150543	1	11	0.151063	1.00005		12	0.974304		36	42	42	41	42	44	53	52	44		44	0
12	0.150815	1.00001	12	0.151559	1.0001		13	0.975755		73	97	99	107	115	95	92	106	105		105	0.00961538
13	0.150815	1.00001	13	0.151559	1.0001		14	0.977532		101	75	86	90	96	84	87	96	90		90	0.00480769
14	0.151082	1.00001	14	0.151559	1.0001		15	0.978264		64	68	79	74	68	90	86	118	75		75	0
15	0.151082	1.00001	15	0.152037	1.00014		16	0.97986		66	75	92	101	110	114	92	132	110		110	0.0144231
16	0.151082	1.00001	16	0.152037	1.00014		17	0.980451		211	205	188	175	172	176	163	159	181		181	0.519231
17	0.151352	1.00006	17	0.152509	1.00024		18	0.981898		95	98	111	111	103	125	116	114	113		113	0.0240385
18	0.151352	1.00006	18	0.152509	1.00024		19	0.982558		64	69	64	64	61	57	65	75	64		64	0
19	0.151352	1.00006	19	0.152509	1.00024		20	0.983226		74	85	83	69	68	46	51	73	71		71	0
20	0.151352	1.00006	20	0.152509	1.00024		21	0.983821		218	196	187	170	163	162	158	141	175		175	0.350962
21	0.151352	1.00006	21	0.152509	1.00024		22	0.984265		203	186	179	170	154	174	165	173	171		171	0.456731
22	0.151869	1.00013	22	0.152948	1.00033		23	0.985043		52	53	75	63	73	65	56	74	65		65	0
23	0.152126	1.00015	23	0.154254	1.00062		24	0.985571		123	151	137	150	121	126	118	107	131		131	0.0480769
24	0.152126	1.00015	24	0.154672	1.00062		25	0.986292		52	56	72	60	62	63	57	70	63		63	0
25	0.152126	1.00015	25	0.155084	1.00061		26	0.986376		113	86	84	95	90	91	83	95	89		89	0
26	0.152374	1.00015	26	0.155084	1.00061		27	0.987248		79	78	89	79	75	91	95	94	80		80	0.00480769
27	0.152876	1.0002	27	0.155505	1.00075		28	0.987568		160	146	140	134	124	124	114	115	126		126	0.0865385
28	0.15313	1.00025	28	0.155952	1.00108		29	0.987819		80	77	94	93	111	100	116	102	102		102	0.0144231
29	0.15313	1.00025	29	0.157121	1.00106		30	0.987901		162	168	155	154	138	151	151	160	153		153	0.230769
30	0.15313	1.00025	30	0.157121	1.00106		31	0.988197		108	105	113	114	116	117	131	131	117		117	0.0432692
31	0.153377	1.00029	31	0.158308	1.00133		32	0.988698		60	60	72	91	82	86	80	102	81		81	0
32	0.153616	1.00029	32	0.15948	1.00154		33	0.988811		45	56	75	73	91	86	108	108	89		89	0
33	0.153616	1.00029	33	0.160245	1.00159		34	0.989391		86	75	67	78	74	68	75	73	74		74	0
34	0.153861	1.00034	34	0.160662	1.00187		35	0.989752		81	72	77	79	100	113	99	94	90		90	0.00961538
35	0.153861	1.00034	35	0.161048	1.00199		36	0.989765		127	88	108	119	118	130	110	105	114		114	0.0288462
36	0.153861	1.00034	36	0.162517	1.00209		37	0.99024		74	83	73	86	79	95	75	79	77		77	0.00480769
37	0.154098	1.00037	37	0.164746	1.00234		38	0.990225		85	88	79	91	87	95	101	121	93		93	0.00480769
38	0.154336	1.00042	38	0.16662	1.00257		39	0.990277		147	106	131	118	106	124	133	112	117		117	0.110577
39	0.15457	1.00046	39	0.168876	1.00284		40	0.990474		89	105	82	89	84	89	79	94	85		85	0.00961538
40	0.154804	1.0005	40	0.170401	1.00312		41	0.990804		43	50	65	67	85	87	94	108	78		78	0.00480769
41	0.154804	1.0005	41	0.172679	1.00341		42	0.991077		82	65	92	103	99	101	96	100	97		97	0.00961538
42	0.154804	1.0005	42	0.17459	1.00368		43	0.991064		179	193	182	150	159	132	135	138	156		156	0.375
43	0.154804	1.0005	43	0.176268	1.00473		44	0.991329		121	116	113	109	111	134	122	105	114		114	0.0480769
44	0.155026	1.00051	44	0.178251	1.00534		45	0.99157		67	73	63	67	75	83	71	68	68		68	0
45	0.155026	1.00051	45	0.181435	1.00623		46	0.991736		143	142	112	105	104	105	100	99	103		103	0.00961538
46	0.155026	1.00051	46	0.183322	1.00613		47	0.991948		79	87	82	80	82	91	97	89	82		82	0
47	0.155249	1.00056	47	0.184186	1.00671		48	0.992092		113	121	155	154	142	139	149	149	148		148	0.168269
48	0.155678	1.00057	48	0.188322	1.00836		49	0.99201		24	39	43	52	64	62	60	49	54		54	0
49	0.156328	1.00062	49	0.190013	1.0091		50	0.992064		100	86	78	91	91	92	99	85	93		93	0.00961538
50	0.157441	1.0009	50	0.194302	1.01087		51	0.992404		145	146	131	128	130	139	143	122	131		131	0.197115
51	0.157441	1.0009	51	0.197746	1.01188		52	0.992501		48	61	51	50	44	48	68	65	52		52	0.00480769
52	0.157441	1.0009	52	0.201017	1.01378		53	0.992398		215	214	211	225	189	186	177	186	210		210	0.788462
53	0.157441	1.0009	53	0.203119	1.0139		54	0.992765		69	60	57	64	61	65	60	59	63		63	0
54	0.157857	1.00091	54	0.204828	1.01413		55	0.992781		66	67	67	61	79	84	98	74	75		75	0
55	0.158284	1.00099	55	0.208942	1.01567		56	0.992956		74	67	84	77	82	91	83	81	80		80	0.00480769
56	0.158507	1.0011	56	0.211568	1.01797		57	0.993095		198	199	177	178	181	153	159	144	175		175	0.548077
57	0.159154	1.00131	57	0.215823	1.01947		58	0.993097		70	53	69	84	58	62	63	78	64		64	0.00480769
58	0.159768	1.0013	58	0.218489	1.02159		59	0.993292		80	90	119	128	128	115	128	133	124		124	0.0384615
59	0.15997	1.0013	59	0.222141	1.02406		60	0.993397		212	199	195	206	175	177	176	173	188		188	0.615385
60	0.160375	1.0013	60	0.22567	1.02555		61	0.993549		158	91	104	103	99	83	99	97	98		98	0.0192308
61	0.160575	1.00129	61	0.2273	1.02669		62	0.993556		88	77	74	73	72	73	83	71	74		74	0.00480769
62	0.161186	1.00136	62	0.230389	1.02815		63	0.993615		202	173	190	170	173	150	149	145	165		165	0.490385
63	0.161614	1.00153	63	0.234417	1.03145		64	0.993589		161	144	135	139	142	127	113	139	136		136	0.163462
64	0.162642	1.00173	64	0.24051	1.03692		65	0.993725		109	87	79	85	74	69	72	74	77		77	0.00480769
65	0.163251	1.0018	65	0.245184	1.04202		66	0.993795		125	113	108	124	124	97	114	107	114		114	0.0673077
66	0.164063	1.0019	66	0.246936	1.04308		67	0.993949		157	130	136	138	134	116	131	126	135		135	0.115385
67	0.165264	1.00192	67	0.247716	1.04221		68	0.994016		195	176	176	171	169	164	176	168	168		168	0.730769
68	0.165865	1.00193	68	0.24938	1.03889		69	0.994079		55	80	67	91	100	100	116	118	91		91	0.0528846
69	0.166258	1.00189	69	0.250873	1.03902		70	0.99418		152	121	113	131	118	106	122	100	120		120	0.0673077
70	0.167276	1.00203	70	0.257281	1.04285		71	0.994287		169	143	143	153	149	138	137	139	145		145	0.254808
71	0.168475	1.00204	71	0.263133	1.04515		72	0.994283		74	74	54	61	50	52	63	71	56		56	0
72	0.169733	1.00238	72	0.267776	1.04637		73	0.994292		50	55	59	56	54	60	65	68	57		57	0
73	0.171178	1.00256	73	0.269485	1.04665		74	0.99435		27	30	28	30	32	30	35	32	32		32	0
74	0.171791	1.0026	74	0.275637	1.04887		75	0.994469		53	44	50	53	54	54	61	57	54		54	0
75	0.172207	1.00267	75	0.277517	1.04732		76	0.994649		85	85	79	68	72	69	68	78	72		72	0
76	0.173454	1.00288	76	0.285076	1.05342		77	0.994585		58	61	52	53	57	56	58	61	55		55	0
77	0.174549	1.00336	77	0.287075	1.05188		78	0.994748		80	81	66	71	65	61	63	63	64		64	0
78	0.174952	1.00336	78	0.289016	1.04993		79	0.994715		68	60	64	64	71	70	65	74	69		69	0
79	0.176206	1.0036	79	0.293034	1.05352		80	0.994791		49	57	46	48	49	47	50	46	46		46	0
80	0.176815	1.0036	80	0.297873	1.05754		81	0.994759		67	87	63	71	66	66	67	67	65		65	0
81	0.178513	1.00402	81	0.298864	1.0544		82	0.99499		80	68	72	77	80	77	72	82	77		77	0
82	0.180372	1.00408	82	0.301496	1.05044		83	0.994838		32	28	34	33	39	41	46	44	38		38	0
83	0.181232	1.00427	83	0.304403	1.0496		84	0.994913		78	77	87	99	92	98	87	77	85		85	0.0336538
84	0.181677	1.00445	84	0.31204	1.05312		85	0.995054		104	117	122	129	145	148	137	143	135		135	0.110577
85	0.182761	1.00475	85	0.316382	1.0515		86	0.995111		77	85	79	93	90	97	87	74	86		86	0.0336538
86	0.183673	1.00523	86	0.319516	1.04529		87	0.995111		55	73	64	62	48	71	63	57	58		58	0
87	0.18476	1.00555	87	0.325056	1.03643		88	0.995134		88	87	78	76	66	63	68	69	70		70	0
88	0.186531	1.00616	88	0.330421	1.03087		89	0.995195		240	225	241	271	254	252	260	263	259		259	0.918269
89	0.187644	1.00653	89	0.335772	1.02633		90	0.995269		90	79	90	95	99	87	80	80	92		92	0
90	0.188786	1.00705	90	0.339701	1.02455		91	0.995305		56	62	57	51	39	54	41	43	47		47	0
91	0.189488	1.00746	91	0.349686	1.03131		92	0.995312		66	73	61	73	58	49	55	40	59		59	0.00480769
92	0.190599	1.0078	92	0.353741	1.02855		93	0.995371		53	75	49	70	69	58	60	52	62		62	0
93	0.191294	1.00816	93	0.356508	1.02137		94	0.995377		89	81	83	85	97	103	111	117	95		95	0.0240385
94	0.193597	1.00919	94	0.361547	1.01725		95	0.995452		66	70	59	62	58	56	56	61	59		59	0
95	0.193826	1.00928	95	0.362137	1.01265		96	0.995464		239	259	254	252	250	266	273	272	260		260	0.990385
96	0.195454	1.01005	96	0.365176	1.0085		97	0.99552		270	243	235	224	220	228	231	228	227		227	0.975962
97	0.196834	1.01059	97	0.371871	1.01111		98	0.995583		194	166	166	145	143	144	144	139	143		143	0.384615
98	0.198022	1.01122	98	0.374069	1.00722		99	0.995614		76	76	59	65	74	74	74	86	69		69	0.00480769
99	0.198998	1.01184	99	0.37409	1.00084		100	0.99556		34	35	35	33	37	38	30	33	32		32	0
100	0.199928	1.01223	100	0.378861	1.00069		101	0.995623		135	123	116	117	110	98	101	87	116		116	0.0384615
101	0.201072	1.01262	101	0.383687	1.00012		102	0.995623		147	160	136	146	162	144	144	119	148		148	0.153846
102	0.202619	1.01392	102	0.39425	1.00643		103	0.995704		19	22	36	35	36	38	47	46	36		36	0
103	0.20494	1.01466	103	0.397311	1.00721		104	0.995665		162	193	153	144	129	131	152	130	138		138	0.307692
104	0.206185	1.0154	104	0.404247	1.00704		105	0.995765		63	60	72	75	73	75	91	69	71		71	0.00480769
105	0.207378	1.01586	105	0.410307	1.01176		106	0.995848		67	83	74	79	68	87	77	56	75		75	0
106	0.209103	1.01672	106	0.418559	1.01269		107	0.995925		117	129	128	106	103	107	119	98	115		115	0.0769231
107	0.21103	1.01744	107	0.421891	1.00853		108	0.995912		57	64	66	58	60	54	51	65	58		58	0
108	0.212208	1.0177	108	0.426277	1.00324		109	0.99593		150	150	136	133	122	124	116	129	127		127	0.149038
109	0.213786	1.01768	109	0.442224	1.01448		110	0.995951		80	71	99	97	105	94	115	115	98		98	0.00961538
110	0.214962	1.01789	110	0.445318	1.01675		111	0.995955		93	82	90	89	97	99	102	94	94		94	0
111	0.216112	1.01798	111	0.447368	1.01702		112	0.996063		201	197	171	164	167	155	144	149	167		167	0.355769
112	0.217479	1.01801	112	0.459665	1.03084		113	0.996079		186	186	170	157	154	151	132	135	156		156	0.245192
113	0.21983	1.01931	113	0.474948	1.05051		114	0.996089		78	61	63	53	65	64	61	64	59		59	0
114	0.222175	1.02039	114	0.478969	1.04478		115	0.996108		153	110	130	128	145	123	127	126	130		130	0.0432692
115	0.223671	1.02075	115	0.490217	1.04337		116	0.996101		95	79	84	81	78	82	84	84	78		78	0.00480769
116	0.225281	1.02157	116	0.490395	1.03206		117	0.9962		170	152	141	137	144	134	129	144	139		139	0.0961538
117	0.226955	1.02263	117	0.500907	1.04365		118	0.996204		121	112	118	117	122	115	109	114	115		115	0.0480769
118	0.229398	1.0238	118	0.505013	1.04556		119	0.996178		143	146	132	128	133	126	134	119	129		129	0.158654
119	0.230599	1.02479	119	0.508442	1.04679		120	0.996307		80	79	78	70	66	73	75	86	69		69	0.00961538
120	0.231808	1.02473	120	0.516498	1.05719		121	0.996268		107	100	107	114	113	111	118	106	112		112	0
121	0.234265	1.02691	121	0.541176	1.08366		122	0.996284		151	128	148	141	141	144	147	151	145		145	0.264423
122	0.236015	1.02802	122	0.55017	1.08802		123	0.996278		186	171	157	142	141	134	122	116	140		140	0.168269
123	0.237889	1.02962	123	0.554078	1.0894		124	0.99629		99	100	122	122	132	129	132	148	126		126	0.110577
124	0.239277	1.03014	124	0.554078	1.0894		125	0.996324		73	72	69	70	68	86	75	94	74		74	0
125	0.240785	1.03119	125	0.567677	1.09458		126	0.996392		44	38	53	53	67	70	72	78	60		60	0
126	0.241844	1.03136	126	0.585897	1.08996		127	0.996474		86	69	76	74	69	77	68	75	69		69	0
127	0.243801	1.03209	127	0.585897	1.08996		128	0.996444		82	60	97	91	111	87	93	88	94		94	0
128	0.245848	1.03317	128	0.580297	1.07109		129	0.99644		81	90	78	81	95	103	93	104	89		89	0
129	0.248705	1.03536	129	0.584637	1.07182		130	0.996428		74	78	66	64	58	55	50	46	61		61	0
130	0.251468	1.03687	130	0.593093	1.07983		131	0.996483		106	106	115	113	121	119	118	119	114		114	0.0336538
131	0.252707	1.0376	131	0.604762	1.09319		132	0.996468		92	87	78	61	68	68	72	60	64		64	0
132	0.254993	1.03809	132	0.615126	1.10155		133	0.996467		105	69	112	131	120	140	146	117	126		126	0.206731
133	0.257643	1.03879	133	0.620321	1.10277		134	0.996548		265	254	256	251	248	255	270	260	253		253	1
134	0.260603	1.03948	134	0.626894	1.10518		135	0.996605		286	263	283	288	286	282	268	292	282		282	1
135	0.262488	1.04022	135	0.633065	1.10797		136	0.996633		212	226	208	213	203	198	205	188	201		201	0.923077
136	0.264442	1.03992	136	0.653763	1.13272		137	0.996636		315	317	321	329	321	328	321	337	327		327	1
137	0.265724	1.04041	137	0.666667	1.14552		138	0.99673		172	165	141	132	129	125	119	127	136		136	0.206731
138	0.267373	1.04009	138	0.684729	1.16435		139	0.996646		119	120	102	82	86	79	81	84	89		89	0.0432692
139	0.269316	1.04088	139	0.703704	1.17569		140	0.996718		43	38	27	30	26	25	27	28	27		27	0
140	0.270346	1.04147	140	0.703704	1.17569		141	0.996697		90	96	70	57	63	55	63	63	62		62	0.0144231
141	0.274322	1.04173	141	0.703704	1.17569		142	0.996723		162	151	165	177	169	178	173	165	171		171	0.528846
142	0.276636	1.04237	142	0.710769	1.17959		143	0.996697		67	57	52	51	44	61	54	44	47		47	0
143	0.277796	1.0409	143	0.710769	1.17959		144	0.996727		80	83	83	80	86	85	89	85	81		81	0.00480769
144	0.278654	1.04061	144	0.71	1.16591		145	0.996784		71	80	78	67	74	87	67	66	75		75	0.00480769
145	0.281826	1.03953	145	0.718615	1.13995		146	0.99683		50	51	48	43	47	45	48	49	46		46	0
146	0.283669	1.0404	146	0.718615	1.13995		147	0.996819		16	27	16	14	13	13	14	16	15		15	0
147	0.286571	1.04037	147	0.718615	1.13995		148	0.996831		47	41	44	46	49	39	46	51	44		44	0
148	0.289691	1.04073	148	0.718615	1.13995		149	0.996892		129	135	107	116	126	114	116	110	117		117	0.0144231
149	0.291708	1.04072	149	0.718615	1.13995		150	0.996855		91	92	102	98	98	98	102	111	98		98	0
150	0.294298	1.03771	150	0.72381	1.13687		151	0.996875		73	81	65	63	63	62	54	47	62		62	0
151	0.295145	1.03823	151	0.726316	1.12662		152	0.99684		177	160	155	154	153	153	155	154	153		153	0.211538
152	0.297039	1.03755	152	0.726316	1.12662		153	0.997001		88	96	78	79	89	96	94	103	87		87	0.00480769
153	0.298246	1.03688	153	0.725146	1.10992		154	0.996922		95	77	90	60	66	77	79	99	77		77	0
154	0.299083	1.03615	154	0.712418	1.07985		155	0.996938		162	156	147	150	144	153	135	154	147		147	0.182692
155	0.300005	1.03571	155	0.712418	1.07985		156	0.996911		196	215	185	179	181	172	151	160	179		179	0.548077
156	0.301401	1.03573	156	0.727941	1.09139		157	0.997004		145	137	122	123	136	142	138	135	133		133	0.0336538
157	0.303045	1.03656	157	0.766667	1.13693		158	0.99693		137	113	138	125	141	123	135	144	134		134	0.0528846
158	0.306563	1.03882	158	0.766667	1.13693		159	0.99704		82	85	82	85	101	91	95	115	93		93	0
159	0.308185	1.03943	159	0.766667	1.13693		160	0.997018		45	64	55	46	38	41	28	21	41		41	0
160	0.310433	1.03966	160	0.766667	1.13693		161	0.996968		77	86	79	76	81	77	73	69	74		74	0
161	0.312546	1.03944	161	0.766667	1.13693		162	0.996987		140	138	143	133	138	133	125	122	137		137	0.0336538
162	0.314266	1.04025	162	0.780952	1.14653		163	0.997035		91	115	100	112	125	122	127	128	120		120	0.00961538
163	0.315554	1.03961	163	0.780952	1.14653		164	0.997084		117	144	142	132	135	130	131	138	130		130	0.0721154
164	0.316195	1.03803	164	0.78022	1.13328		165	0.997125		134	159	148	162	172	159	173	153	163		163	0.254808
165	0.31737	1.03817	165	0.782051	1.11742		166	0.997053		180	171	170	153	150	144	123	116	151		151	0.221154
166	0.319123	1.03782	166	0.818182	1.15459		167	0.997043		95	114	102	107	122	118	120	124	115		115	0.00480769
167	0.32033	1.03686	167	0.818182	1.15459		168	0.997084		114	79	94	103	116	115	124	120	111		111	0.00961538
168	0.322238	1.03813	168	0.818182	1.15459		169	0.997153		138	126	123	119	130	133	137	138	129		129	0.0336538
169	0.32373	1.03812	169	0.818182	1.15459		170	0.997116		135	136	152	136	147	141	148	154	143		143	0.163462
170	0.324662	1.03513	170	0.818182	1.15459		171	0.997157		123	130	137	142	147	136	135	119	138		138	0.105769
171	0.326867	1.03499	171	0.818182	1.15459		172	0.99711		90	89	66	80	107	110	91	99	92		92	0.00480769
172	0.327287	1.03384	172	0.818182	1.15459		173	0.997165		105	67	61	105	100	97	113	104	103		103	0.0576923
173	0.330337	1.035	173	0.818182	1.15459		174	0.997229		141	129	125	124	112	106	112	97	118		118	0.0192308
174	0.333562	1.03396	174	0.818182	1.15459		175	0.997198		86	92	88	125	136	139	125	145	126		126	0.163462
175	0.334952	1.02936	175	0.836364	1.1684		176	0.997177		76	82	89	92	109	89	80	69	90		90	0.00480769
176	0.33707	1.0281	176	0.911111	1.25497		177	0.997192		102	117	136	121	123	119	116	115	123		123	0.0384615
177	0.338968	1.02763	177	0.911111	1.25497		178	0.997177		118	132	117	122	128	123	114	113	120		120	0.0240385
178	0.341134	1.02771	178	0.911111	1.25497		179	0.997183		121	91	112	99	112	137	121	144	116		116	0.0576923
179	0.341754	1.02448	179	0.916667	1.24575		180	0.997255		122	120	102	111	121	110	108	124	113		113	0.00961538
180	0.345115	1.02276	180	0.916667	1.24575		181	0.997303		93	56	62	55	81	76	94	73	75		75	0
181	0.350705	1.02171	181	0.892857	1.19218		182	0.997317		110	115	105	108	106	116	111	104	108		108	0.0336538
182	0.353419	1.02002	182	0.892857	1.19218		183	0.997322		42	57	57	61	65	58	71	62	64		64	0
183	0.35878	1.02279	183	0.892857	1.19218		184	0.997377		110	105	113	116	116	118	117	105	110		110	0.00480769
184	0.359735	1.02112	184	0.952381	1.24456		185	0.997322		78	107	118	130	149	130	126	109	130		130	0.0192308
185	0.360627	1.01935	185	0.952381	1.24456		186	0.997312		164	163	164	150	139	148	146	130	153		153	0.225962
186	0.361848	1.01837	186	0.952381	1.24456		187	0.997397		134	136	111	125	130	120	117	117	122		122	0.0192308
187	0.363396	1.01685	187	0.952381	1.24456		188	0.997394		103	136	124	123	130	117	122	131	121		121	0.0288462
188	0.365455	1.0154	188	0.952381	1.24456		189	0.997403		47	63	71	66	66	68	70	58	65		65	0
189	0.369489	1.01768	189	0.933333	1.18946		190	0.997379		104	127	121	115	124	113	110	117	116		116	0.00961538
190	0.37245	1.01988	190	0.933333	1.18946		191	0.997371		132	128	117	113	105	116	110	110	108		108	0
191	0.374906	1.01574	191	0.933333	1.18946		192	0.997434		115	124	113	111	120	112	110	89	114		114	0.0144231
192	0.3789	1.01424	192	0.933333	1.18946		193	0.997416		82	79	85	79	77	79	88	88	81		81	0
193	0.384795	1.01514	193	0.933333	1.18946		194	0.997389		109	119	102	102	102	102	99	101	100		100	0
194	0.387547	1.01586	194	0.933333	1.18946		195	0.997485		64	88	84	79	83	79	84	77	83		83	0
195	0.389421	1.01383	195	0.933333	1.18946		196	0.997445		54	45	60	61	57	69	61	59	60		60	0
196	0.390188	1.01421	196	0.933333	1.18946		197	0.997443		81	90	93	97	93	102	96	98	96		96	0
197	0.392747	1.01587	197	0.933333	1.18946		198	0.99747		67	43	66	58	60	66	55	59	59		59	0
198	0.394979	1.01159	198	0.933333	1.18946		199	0.997416		85	92	78	81	79	83	83	80	82		82	0
199	0.399268	1.00871	199	0.9	1.11248		200	0.99755		77	87	87	84	86	82	78	93	83		83	0
200	0.399478	1.00749	200	0.9	1.11248		201	0.997465		94	110	122	110	98	119	101	107	112		112	0
201	0.403828	1.00918	201	0.9	1.11248		202	0.997541		128	125	107	100	97	98	100	101	103		103	0
202	0.405088	1.0104	202	0.9	1.11248		203	0.997487		93	80	80	84	79	69	72	60	76		76	0
203	0.408369	1.01136	203	0.9	1.11248		204	0.997531		113	100	110	126	134	110	128	114	120		120	0.0721154
204	0.409586	1.00881	204	0.9	1.11248		205	0.997517		115	123	108	117	106	104	106	94	108		108	0.0144231
205	0.412314	1.01004	205	0.9	1.11248		206	0.997545		56	62	64	60	64	78	68	57	60		60	0.00480769
206	0.415911	1.00792	206	0.9	1.11248		207	0.997562		125	124	120	133	122	123	133	132	124		124	0.153846
207	0.418021	1.00911	207	0.9	1.11248		208	0.997549		61	69	64	62	62	60	73	45	64		64	0.00480769
208	0.421425	1.00977	208	0.9	1.11248					86	82	85	91	84	89	88	90	86		86	0.0144231
209	0.422444	1.00847	209	0.9	1.11248					83	81	87	80	79	75	78	72	82		82	0.00480769
210	0.426581	1.01078	210	0.9	1.11248					87	85	82	85	89	88	91	88	88		88	0.00480769
211	0.432862	1.0112	211	0.9	1.11248					122	151	134	138	142	142	133	149	141		141	0.201923
212	0.441382	1.01618	212	0.9	1.11248					68	70	75	72	80	72	70	81	74		74	0.00480769
213	0.445353	1.0164	213	0.9	1.11248					64	64	43	53	52	50	59	83	52		52	0.00961538
214	0.446515	1.01677	214	1	1.21704					222	201	199	176	182	179	183	189	190		190	0.697115
215	0.452391	1.02123	215	1	1.21704					117	106	115	110	120	121	121	118	114		114	0.0480769
216	0.455216	1.02082	216	1	1.21704					101	81	84	80	79	79	62	61	77		77	0
217	0.461572	1.02818	217	1	1.21704					92	89	73	62	60	57	50	50	58		58	0
218	0.462781	1.02866	218	1	1.21704					77	82	80	76	74	68	69	67	77		77	0
219	0.469253	1.02863	219	1	1.21704					65	80	72	77	72	69	64	83	75		75	0.00961538
220	0.470862	1.02967	220	1	1.20968					75	64	53	45	45	44	42	48	45		45	0
221	0.477184	1.03326	221	1	1.20968					216	236	235	239	264	284	253	306	259		259	0.927885
222	0.481108	1.03421	222	1	1.20482					92	96	87	77	75	75	72	77	74		74	0
223	0.485019	1.03473	223	1	1.20482					200	221	209	175	184	186	191	245	188		188	0.721154
224	0.490996	1.03693	224	1	1.20482					192	160	185	177	189	197	194	193	188		188	0.692308
225	0.494587	1.03891	225	1	1.20482					22	18	21	21	21	19	26	29	21		21	0
226	0.507655	1.04874	226	1	1.20482					106	75	78	79	78	80	71	82	78		78	0
227	0.515026	1.0546	227	1	1.20482					48	50	39	45	39	44	47	43	42		42	0
228	0.52585	1.06103	228	1	1.20482					101	112	76	84	81	89	110	79	86		86	0.120192
229	0.52585	1.06103	229	1	1.20482					60	50	51	54	59	57	54	54	58		58	0
230	0.52585	1.06103	230	1	1.20482					97	105	77	81	77	86	76	79	77		77	0.0384615
231	0.52585	1.06103	231	1	1.20482					52	52	55	46	43	48	47	49	48		48	0
232	0.529601	1.06207	232	1	1.20482					61	53	42	46	50	50	40	40	47		47	0
233	0.538226	1.06995	233	1	1.20482					174	183	193	196	211	208	223	231	205		205	0.927885
234	0.540152	1.07058	234	1	1.20482					12	4	6	7	8	8	7	12	9		9	0
235	0.54717	1.07754	235	1	1.20482					60	74	60	56	49	51	60	52	53		53	0.00480769
236	0.550916	1.08148	236	1	1.20482					284	272	267	268	271	264	259	264	267		267	0.995192
237	0.558921	1.08649	237	1	1.20482					75	63	60	55	53	61	76	52	56		56	0.00480769
238	0.567273	1.09548	238	NaN	NaN					62	52	55	49	51	53	51	46	50		50	0
239	0.568904	1.09162	239	NaN	NaN					93	87	87	80	78	90	99	89	83		83	0.00961538
240	0.568943	1.08822	240	NaN	NaN					41	41	35	30	29	31	31	28	29		29	0
241	0.575612	1.09014	241	NaN	NaN					57	66	60	59	58	61	60	58	61		61	0
242	0.581814	1.09814	242	NaN	NaN					23	12	7	12	10	10	9	12	11		11	0
243	0.584615	1.09575	243	NaN	NaN					83	37	42	31	40	29	20	42	32		32	0.0336538
244	0.587765	1.0978	244	NaN	NaN					52	68	88	98	110	102	120	125	104		104	0.00480769
245	0.597701	1.10845	245	NaN	NaN					112	116	119	133	130	134	121	133	125		125	0.0480769
246	0.597701	1.10845								33	60	77	79	114	99	113	115	98		98	0.00480769
247	0.601176	1.11062								92	127	104	112	103	115	100	114	105		105	0.00961538
248	0.610364	1.1192								156	161	158	166	164	155	151	162	156		156	0.341346
249	0.626317	1.13514								84	104	120	120	111	122	113	139	119		119	0.00480769
250	0.641026	1.14796								63	90	85	104	115	100	128	116	109		109	0.0144231
251	0.648667	1.15306								105	81	102	107	107	115	115	118	106		106	0.0144231
252	0.648667	1.15306								110	120	123	128	126	116	111	133	120		120	0.00480769
253	0.647719	1.14717								114	85	114	129	137	129	129	140	129		129	0.0144231
254	0.651171	1.14849								72	111	125	117	122	136	137	130	125		125	0.00961538
255	0.651171	1.14849								127	112	132	126	137	134	138	128	133		133	0.0480769
256	0.658275	1.15665								120	96	128	127	139	143	150	150	133		133	0.0769231
257	0.660578	1.15634								33	54	42	41	44	66	51	64	45		45	0
258	0.660578	1.15634								26	31	36	29	33	33	41	43	32		32	0
259	0.662754	1.15541								51	86	90	64	85	73	83	91	78		78	0.00480769
260	0.664386	1.15378								89	94	93	106	116	109	99	107	106		106	0.00480769
261	0.664386	1.15378								75	123	105	100	103	108	114	95	108		108	0.0288462
262	0.66294	1.14705								90	92	114	111	124	118	141	152	125		125	0.0144231
263	0.66294	1.14705								89	94	77	75	83	82	77	85	79		79	0
264	0.671355	1.15725								120	115	114	115	89	82	85	105	103		103	0.0576923
265	0.675524	1.14964								244	237	224	186	173	177	184	182	197		197	0.649038
266	0.678846	1.15033								162	140	159	166	164	152	188	157	167		167	0.317308
267	0.678846	1.15033								138	103	123	115	113	119	129	116	116		116	0.0192308
268	0.683532	1.15307								86	66	72	89	101	87	98	116	89		89	0.0144231
269	0.687467	1.14985								33	41	39	46	52	52	57	44	49		49	0
270	0.687467	1.14985								134	162	163	163	158	147	161	143	160		160	0.100962
271	0.687467	1.14985								166	126	140	172	174	162	169	158	168		168	0.25
272	0.696175	1.15967								61	53	64	59	53	43	53	54	54		54	0
273	0.696175	1.15967								24	29	33	34	32	31	46	41	33		33	0
274	0.696175	1.15967								95	92	87	79	72	71	74	104	76		76	0
275	0.69661	1.15565								196	183	173	169	167	166	150	158	168		168	0.355769
276	0.69661	1.15565								147	133	130	152	171	157	169	187	162		162	0.25
277	0.701929	1.15977								298	255	221	218	202	207	185	173	212		212	0.8125
278	0.707804	1.16454								42	76	76	79	97	73	92	89	87		87	0.00961538
279	0.707393	1.15914								135	138	141	136	131	149	190	169	143		143	0.182692
280	0.711688	1.16088								31	37	47	31	50	39	34	36	42		42	0
281	0.711688	1.16088								84	88	90	91	98	89	112	97	93		93	0
282	0.721212	1.1704								29	32	37	38	35	43	38	49	39		39	0
283	0.71553	1.15219								240	238	239	216	216	203	216	198	219		219	0.774038
284	0.71553	1.15219								22	52	35	44	56	70	72	39	47		47	0
285	0.71644	1.14938								68	60	62	50	51	50	59	53	55		55	0
286	0.71644	1.14938								120	107	103	110	129	120	131	120	126		126	0.00961538
287	0.714286	1.13511								74	87	106	102	103	104	103	99	99		99	0
288	0.714286	1.13511								24	35	49	53	47	50	58	61	50		50	0
289	0.714286	1.13511								107	169	156	168	158	153	149	141	161		161	0.105769
290	0.723404	1.13749								178	203	210	193	183	166	183	161	186		186	0.591346
291	0.728955	1.1413								79	105	120	120	120	130	117	102	119		119	0.00480769
292	0.728955	1.1413								53	66	66	86	76	63	68	66	70		70	0
293	0.731401	1.1408								96	112	93	89	82	85	98	127	96		96	0.0336538
294	0.731401	1.1408								61	55	85	76	102	109	88	73	85		85	0
295	0.731401	1.1408								53	52	51	54	51	49	50	45	52		52	0
296	0.735354	1.142								81	62	71	59	64	77	72	65	64		64	0.00961538
297	0.735354	1.142								50	51	47	48	48	49	46	48	48		48	0
298	0.738901	1.14167								54	68	63	71	66	67	63	73	68		68	0
299	0.743322	1.13857								67	91	80	63	80	88	76	84	76		76	0
300	0.743322	1.13857								103	110	93	99	114	102	97	90	103		103	0.00480769
301	0.743322	1.13857								90	93	89	82	83	82	79	75	83		83	0
302	0.743322	1.13857								114	120	76	84	95	82	89	91	90		90	0.00480769
303	0.748718	1.13621								144	161	147	150	156	144	143	146	147		147	0.0769231
304	0.748718	1.13621								85	122	90	100	100	92	115	111	101		101	0.00480769
305	0.748718	1.13621								68	94	94	98	101	104	118	125	103		103	0.0144231
306	0.748718	1.13621								154	135	140	138	137	140	131	125	140		140	0.0288462
307	0.762447	1.14598								78	119	132	142	149	140	144	129	143		143	0.0480769
308	0.758258	1.13465								106	148	156	128	135	141	146	133	141		141	0.0528846
309	0.758258	1.13465								113	124	130	133	144	137	126	114	134		134	0.0384615
310	0.758258	1.13465								94	114	146	127	148	146	142	137	141		141	0.0432692
311	0.752381	1.11922								105	117	117	113	110	98	115	95	107		107	0.0192308
312	0.752381	1.11922								155	164	157	146	152	149	132	134	150		150	0.0913462
313	0.752381	1.11922								92	126	100	105	105	103	114	104	106		106	0
314	0.752381	1.11922								114	105	113	123	126	126	121	123	120		120	0.0144231
315	0.761345	1.12698								140	113	117	112	104	110	114	104	108		108	0.00961538
316	0.761345	1.12698								103	131	128	107	129	121	120	108	121		121	0.0336538
317	0.766488	1.12917								44	48	48	37	34	44	33	50	39		39	0
318	0.766488	1.12917								84	92	101	100	99	103	109	109	101		101	0.00480769
319	0.766488	1.12917								104	111	102	102	104	102	108	109	105		105	0.00961538
320	0.766488	1.12917								112	137	130	128	117	124	122	127	122		122	0.0336538
321	0.761364	1.11589								134	128	130	126	125	121	118	130	125		125	0.0288462
322	0.761364	1.11589								85	87	96	93	110	103	106	111	99		99	0
323	0.761364	1.11589								102	98	96	94	97	97	106	103	97		97	0
324	0.75914	1.09993								79	70	72	60	85	62	84	90	74		74	0
325	0.75914	1.09993								66	69	75	71	73	69	73	71	72		72	0
326	0.75914	1.09993								104	95	111	113	108	114	117	109	109		109	0.00480769
327	0.75914	1.09993								148	150	119	137	121	122	115	111	128		128	0.0384615
328	0.754023	1.0867								81	101	89	86	84	101	81	97	87		87	0.00961538
329	0.754023	1.0867								104	106	117	112	118	121	113	120	114		114	0.0144231
330	0.754023	1.0867								130	137	128	130	128	118	121	119	129		129	0.00480769
331	0.754023	1.0867								52	71	77	72	76	76	74	78	74		74	0
332	0.756158	1.08381								49	68	61	63	87	84	91	81	76		76	0
333	0.772487	1.10164								113	157	112	123	119	119	123	117	118		118	0.0192308
334	0.772487	1.10164								80	81	80	83	73	79	85	87	80		80	0
335	0.772487	1.10164								135	133	126	120	112	103	97	98	115		115	0.00961538
336	0.772487	1.10164								123	139	117	118	108	110	121	112	111		111	0
337	0.772487	1.10164								78	79	84	84	85	78	85	83	82		82	0
338	0.789174	1.11797								90	71	80	79	80	77	68	73	77		77	0
339	0.789174	1.11797								81	83	72	71	84	79	74	69	77		77	0
340	0.8	1.12823								133	153	139	132	147	140	125	119	137		137	0.0721154
341	0.8	1.12823								84	76	77	81	71	74	73	74	75		75	0
342	0.8	1.12823								94	101	93	96	100	102	99	96	99		99	0
343	0.8	1.12823								126	144	121	120	110	115	116	116	119		119	0.0144231
344	0.816667	1.14674								101	89	94	95	98	91	101	112	95		95	0
345	0.816667	1.14674								99	113	110	106	96	95	96	94	100		100	0
346	0.816667	1.14674								70	74	66	67	65	68	73	65	68		68	0
347	0.833333	1.16344								67	53	57	56	59	54	52	62	57		57	0
348	0.865801	1.19539								112	124	110	103	102	100	108	114	107		107	0
349	0.865801	1.19539								135	158	125	142	140	136	123	128	134		134	0.100962
350	0.857143	1.17509								114	127	118	130	119	121	111	116	120		120	0.0432692
351	0.884211	1.20154								80	96	70	78	66	68	78	76	74		74	0.00480769
352	0.888889	1.20082								44	44	51	49	49	52	58	71	50		50	0.00480769
353	0.888889	1.20082								105	89	86	81	85	100	75	116	91		91	0.0144231
354	0.888889	1.20082								237	188	191	179	162	168	150	161	179		179	0.360577
355	0.901961	1.20862								99	97	112	104	101	78	89	114	102		102	0.0144231
356	0.901961	1.20862								43	43	52	55	48	48	51	72	52		52	0.00480769
357	0.901961	1.20862								28	62	51	50	52	52	57	64	52		52	0
358	0.901961	1.20862								123	100	104	106	100	110	96	105	105		105	0.00961538
359	0.897059	1.1928								56	71	80	75	84	68	68	95	75		75	0
360	0.897059	1.1928								53	45	49	46	46	45	48	74	47		47	0
361	0.952381	1.24517								87	91	89	100	106	113	113	105	107		107	0.00961538
362	0.952381	1.24517								115	85	89	100	95	97	89	102	96		96	0.0144231
363	0.978022	1.26528								53	78	84	68	62	92	69	72	70		70	0.00480769
364	0.978022	1.26528								75	81	88	88	86	88	78	74	85		85	0
365	0.978022	1.26528								199	184	186	182	157	172	157	161	178		178	0.432692
366	1	1.28311								105	119	131	127	127	124	126	120	125		125	0.0673077
367	1	1.28311								72	79	80	71	71	76	71	95	73		73	0
368	1	1.28311								61	68	54	70	57	52	49	50	56		56	0
369	1	1.28311								151	180	146	171	160	160	143	136	159		159	0.254808
370	1	1.28311								187	163	171	171	152	144	149	142	163		163	0.235577
371	1	1.28311								55	56	53	53	51	61	58	50	54		54	0
372	1	1.28311								108	117	115	121	115	110	112	102	118		118	0.0288462
373	1	1.28311								45	49	66	67	80	66	67	68	70		70	0
374	1	1.26996								123	96	95	102	95	106	88	100	101		101	0.0192308
375	1	1.26996								85	92	90	84	73	77	85	82	79		79	0.00480769
376	1	1.26996								170	139	138	125	117	111	109	112	123		123	0.0625
377	1	1.26996								83	81	96	109	105	119	118	136	116		116	0.00961538
378	1	1.26996								181	156	162	156	146	135	136	129	145		145	0.158654
379	1	1.26089								137	126	128	116	122	136	132	124	126		126	0.0673077
380	1	1.26089								36	48	70	69	69	76	85	101	73		73	0
381	1	1.26089								54	49	76	102	100	95	111	125	100		100	0.0144231
382	1	1.26089								108	85	93	93	87	88	94	88	93		93	0.0144231
383	1	1.26089								53	93	87	96	91	85	113	101	92		92	0.00961538
384	1	1.26089								91	68	86	92	84	100	119	98	90		90	0.0144231
385	1	1.26089								89	69	73	80	87	93	83	99	83		83	0.00961538
386	1	1.26089								61	76	88	64	73	89	72	87	75		75	0
387	1	1.26089								126	120	100	108	102	110	113	107	106		106	0.0528846
388	1	1.24172								89	93	85	69	77	85	69	74	72		72	0
389	1	1.24172								55	48	64	72	78	75	84	79	76		76	0
390	1	1.24172								82	72	82	98	110	99	98	108	96		96	0.0240385
391	1	1.24172								168	192	159	153	141	136	142	142	149		149	0.293269
392	1	1.24172								117	102	115	117	112	130	130	112	120		120	0.0384615
393	1	1.24172								91	58	88	91	68	84	82	74	82		82	0.0240385
394	1	1.24172								145	101	119	98	102	90	87	93	98		98	0.0192308
395	1	1.24172								84	76	80	84	84	80	85	94	84		84	0
396	1	1.24172								90	106	130	141	138	140	127	136	137		137	0.134615
397	1	1.24172								48	28	30	45	44	49	60	54	46		46	0.00480769
398	1	1.24172								79	71	86	106	74	96	96	118	92		92	0.00961538
399	1	1.24172								144	138	162	156	153	159	149	150	150		150	0.326923
400	1	1.24172								29	30	53	57	54	72	77	92	62		62	0.0144231
401	1	1.24172								212	184	203	189	189	190	185	186	201		201	0.697115
402	1	1.24172								72	51	56	64	48	45	59	58	53		53	0.00480769
403	1	1.24172								50	57	64	66	75	65	84	83	73		73	0
404	1	1.24172								90	65	73	69	69	86	85	82	75		75	0
405	1	1.24172								212	218	210	201	188	187	178	190	194		194	0.774038
406	1	1.24172								123	72	76	94	66	71	64	110	79		79	0.0240385
407	1	1.24172								98	75	102	111	116	118	110	107	108		108	0.0240385
408	1	1.24172								182	172	172	181	171	170	164	155	171		171	0.399038
409	1	1.24172								159	119	136	107	117	105	98	106	115		115	0.0913462
410	1	1.24172								99	88	103	87	87	76	72	65	77		77	0.0288462
411	1	1.24172								209	205	200	188	183	164	158	152	180		180	0.620192
412	1	1.24172								154	129	127	136	137	126	123	135	132		132	0.105769
413	1	1.24172								136	119	132	103	90	94	79	81	96		96	0.0432692
414	1	1.24172								147	116	110	115	104	96	116	95	108		108	0.100962
415	1	1.24172								174	157	133	134	124	111	123	105	133		133	0.149038
416	1	1.24172								191	153	174	195	198	215	212	205	190		190	0.793269
417	1	1.24172								81	42	75	100	80	86	107	114	88		88	0.0721154
418	1	1.24172								174	117	138	151	126	131	127	120	144		144	0.153846
419	1	1.24172								181	165	164	149	171	160	135	149	157		157	0.336538
420	1	1.24172								67	42	52	53	52	48	62	46	53		53	0
421	1	1.24172								61	43	51	51	54	57	61	58	54		54	0
422	1	1.24172								25	29	28	29	31	35	36	34	30		30	0
423	1	1.24172								49	47	53	51	55	53	58	57	51		51	0
424	1	1.24172								95	79	68	69	69	66	66	55	67		67	0
425	1	1.24172								48	60	48	58	56	56	60	55	56		56	0
426	1	1.24172								121	101	108	89	81	78	69	67	83		83	0.0144231
427	1	1.24172								68	64	60	62	66	65	69	65	65		65	0.00480769
428	1	1.24172								45	46	53	51	47	48	48	46	47		47	0
429	1	1.24172								74	69	78	69	71	62	67	58	66		66	0
430	1	1.23924								101	64	73	67	71	79	73	75	74		74	0.00480769
431	1	1.2362								27	28	38	36	35	43	49	47	40		40	0
432	1	1.2362								81	87	112	104	86	135	86	74	102		102	0.0528846
433	1	1.2362								123	130	137	135	143	159	170	158	150		150	0.201923
434	1	1.2362								80	101	89	101	93	126	99	85	96		96	0.0625
435	1	1.2362								44	95	71	56	50	62	61	67	56		56	0.00961538
436	1	1.2362								74	73	66	69	55	61	78	67	61		61	0.00480769
437	1	1.2362								210	247	242	247	258	252	271	252	258		258	0.865385
438	1	1.2362								96	87	92	106	105	107	98	94	103		103	0.00961538
439	1	1.23239								69	90	52	66	48	40	59	44	53		53	0.00480769
440	1	1.23239								32	70	70	67	48	63	58	43	57		57	0.00480769
441	1	1.23239								46	70	68	64	77	104	52	47	68		68	0.00961538
442	1	1.21852								105	96	101	106	99	119	114	123	102		102	0.149038
443	1	1.21852								74	65	62	59	59	55	56	49	57		57	0
444	1	1.21852								240	245	252	240	246	250	261	279	249		249	0.995192
445	1	1.21852								241	246	227	229	229	217	233	220	227		227	0.971154
446	1	1.21852								216	206	196	202	178	161	166	160	183		183	0.692308
447	1	1.21852								105	87	93	92	75	80	77	77	82		82	0.00961538
448	1	1.22699								44	38	32	35	34	35	30	32	33		33	0
449	1	1.22699								117	111	86	86	81	82	88	64	84		84	0.00961538
450	1	1.22699								221	210	220	229	214	231	234	209	229		229	0.822115
451	1	1.22699								31	33	42	42	42	37	46	49	40		40	0
452	1	1.22699								163	163	165	152	153	151	157	142	155		155	0.466346
453	1	1.22699								62	63	69	75	69	73	79	84	73		73	0.00480769
454	1	1.22699								75	56	62	62	59	69	54	44	59		59	0
455	1	1.23457								89	89	98	87	93	91	101	95	94		94	0.00961538
456	1	1.23457								75	85	84	90	93	66	76	80	82		82	0.0144231
457	1	1.23457								120	114	115	120	109	113	113	99	116		116	0.0480769
458	1	1.23457								87	65	87	87	109	105	107	102	97		97	0
459	1	1.23457								101	103	101	102	117	110	110	98	109		109	0.00961538
460	1	1.23457								197	163	163	161	157	157	147	145	159		159	0.341346
461	1	1.23457								195	173	175	161	159	162	139	129	160		160	0.341346
462	1	1.23457								83	69	71	61	73	75	72	72	72		72	0
463	1	1.23457								115	132	122	127	133	128	132	109	130		130	0.0432692
464	1	1.23457								88	85	84	86	70	79	64	76	76		76	0.00480769
465	1	1.23457								171	153	140	145	141	139	130	119	139		139	0.115385
466	1	1.23457								106	100	106	116	100	98	95	96	101		101	0.0144231
467	1	1.26582								130	120	125	130	128	116	112	102	124		124	0.125
468	1	1.26582								62	74	60	66	61	61	61	73	63		63	0
469	1	1.26582								98	96	114	117	124	120	123	119	117		117	0.00480769
470	NaN	NaN								165	152	162	160	166	152	157	162	159		159	0.5
471	NaN	NaN								172	142	156	144	146	146	138	136	147		147	0.221154
472	NaN	NaN								135	104	134	139	143	141	132	131	133		133	0.1875
473	NaN	NaN								53	72	76	82	80	86	83	95	81		81	0
474	NaN	NaN								40	57	63	60	77	71	71	75	69		69	0
475	NaN	NaN								81	63	67	72	60	68	71	76	62		62	0
476	NaN	NaN								77	112	101	100	112	103	114	81	104		104	0.00961538
477	NaN	NaN								81	75	95	93	105	98	109	114	98		98	0.0144231
478	NaN	NaN								72	72	61	58	52	53	51	63	55		55	0
479	NaN	NaN								129	122	133	122	144	125	124	119	126		126	0.0625
480	NaN	NaN								76	86	78	77	60	66	64	59	68		68	0
481	NaN	NaN								62	64	67	67	77	100	94	76	76		76	0.00961538
482	NaN	NaN								269	278	283	269	264	269	271	283	273		273	0.995192
										288	240	288	294	286	291	282	278	283		283	0.971154
										190	209	204	215	203	215	211	185	207		207	0.889423
										361	326	341	330	330	327	342	327	337		337	0.995192
										171	164	176	159	156	153	140	142	152		152	0.355769
										133	117	104	91	82	72	69	67	86		86	0.0673077
										27	40	26	28	28	28	31	28	27		27	0
										69	71	61	57	56	48	55	52	56		56	0.0144231
										157	154	136	148	144	126	140	176	145		145	0.264423
										55	61	67	60	51	55	50	46	57		57	0
										83	86	80	86	82	84	84	83	82		82	0
										82	88	73	77	87	73	69	81	73		73	0
										50	38	46	39	40	38	38	39	36		36	0
										12	15	13	11	10	6	10	8	9		9	0
										42	24	33	34	30	28	28	31	30		30	0
										110	145	115	135	137	116	126	124	124		124	0.0480769
										101	90	89	90	95	98	82	100	90		90	0
										90	60	55	66	47	55	43	45	53		53	0.00480769
										198	187	167	166	171	166	172	158	169		169	0.350962
										94	85	87	80	81	99	93	101	86		86	0.00480769
										70	99	130	95	105	103	97	110	106		106	0.0144231
										156	158	163	165	165	154	141	158	154		154	0.264423
										219	203	187	185	168	173	161	168	182		182	0.543269
										170	137	131	132	133	128	140	139	134		134	0.0576923
										83	116	123	126	150	139	139	147	133		133	0.0625
										104	93	86	92	108	109	111	123	102		102	0
										73	84	70	60	56	51	43	36	57		57	0
										91	90	86	81	80	77	77	78	78		78	0
										128	107	138	125	152	121	125	122	131		131	0.0769231
										118	122	122	135	122	133	136	138	129		129	0.0432692
										128	136	149	145	141	154	150	155	148		148	0.125
										162	166	162	173	167	181	169	189	168		168	0.384615
										199	190	178	165	161	163	154	135	166		166	0.3125
										99	114	122	116	120	117	127	124	119		119	0.0288462
										61	45	94	101	109	117	116	115	105		105	0.0192308
										116	135	149	137	149	149	149	159	145		145	0.120192
										155	139	136	150	149	153	155	151	150		150	0.153846
										177	152	147	145	140	141	142	131	142		142	0.120192
										87	82	81	72	88	90	103	88	81		81	0.00480769
										57	85	108	104	110	112	107	112	107		107	0.0576923
										149	149	141	128	132	135	135	121	135		135	0.0480769
										124	138	153	150	152	145	148	173	148		148	0.274038
										75	78	92	91	73	101	72	70	85		85	0.00480769
										132	137	138	136	139	143	142	145	142		142	0.0721154
										148	139	140	133	138	125	125	129	135		135	0.0432692
										128	121	117	125	138	132	127	144	130		130	0.0625
										114	120	124	114	131	120	106	128	124		124	0.0240385
										85	69	34	69	69	97	70	62	70		70	0
										133	139	130	116	132	133	139	152	127		127	0.158654
										62	80	72	74	67	74	75	87	75		75	0
										124	131	125	128	127	126	126	127	126		126	0.00961538
										118	125	127	136	134	129	123	100	128		128	0.00961538
										186	169	164	156	154	152	160	155	161		161	0.283654
										137	142	143	135	147	139	135	138	142		142	0.0769231
										160	144	154	137	144	136	129	139	140		140	0.125
										30	48	38	48	41	51	55	52	44		44	0
										114	137	127	127	126	132	107	127	127		127	0.0192308
										131	123	127	111	113	123	115	103	119		119	0.0144231
										137	116	126	115	111	114	100	96	112		112	0.0432692
										87	72	76	73	75	75	78	86	75		75	0.00480769
										101	110	121	108	109	113	108	99	109		109	0.0336538
										68	66	72	71	76	80	78	80	75		75	0
										64	60	76	88	84	76	82	60	79		79	0.00480769
										88	95	94	92	103	95	110	101	99		99	0
										71	55	64	65	55	62	55	56	62		62	0
										74	75	81	74	67	85	72	73	78		78	0
										71	73	82	84	74	75	71	90	78		78	0
										124	123	121	108	128	111	122	99	117		117	0.0240385
										116	104	114	107	105	98	95	106	104		104	0
										96	77	80	77	82	73	77	77	77		77	0
										118	109	126	114	97	96	108	105	114		114	0.0625
										140	132	114	114	115	118	114	114	115		115	0.0192308
										51	45	59	67	56	64	67	61	61		61	0.00480769
										128	129	125	124	137	134	132	132	127		127	0.206731
										55	64	67	63	61	65	53	45	59		59	0
										76	77	81	94	87	87	96	99	88		88	0.0240385
										79	85	74	80	74	76	68	74	77		77	0
										74	80	78	85	88	84	83	80	83		83	0
										108	142	132	151	150	154	153	122	149		149	0.225962
										69	70	75	89	82	78	83	74	80		80	0
										50	56	43	51	43	54	78	86	53		53	0.00961538
										219	208	200	218	196	179	191	187	199		199	0.725962
										127	105	101	114	111	106	111	119	110		110	0.0576923
										105	94	96	98	84	81	62	59	89		89	0
										79	79	56	61	59	51	50	52	59		59	0
										74	85	79	81	75	72	66	74	77		77	0
										67	69	73	67	72	73	69	74	73		73	0.00480769
										63	73	45	48	47	47	37	43	45		45	0
										197	221	212	237	250	264	257	237	240		240	0.870192
										70	96	67	64	65	66	69	74	66		66	0
										152	158	175	185	170	165	170	163	169		169	0.576923
										182	156	152	169	163	174	160	169	165		165	0.480769
										20	17	16	17	16	17	17	23	17		17	0
										89	99	95	97	91	90	89	89	88		88	0.00480769
										54	54	57	61	56	55	65	65	58		58	0.00480769
										73	112	62	84	73	88	95	70	79		79	0.0961538
										55	49	46	50	45	49	47	44	46		46	0
										101	100	69	77	72	85	87	59	81		81	0.0576923
										43	50	54	57	54	54	59	60	55		55	0
										52	48	44	36	45	41	44	41	41		41	0
										270	250	244	233	218	226	233	227	228		228	0.980769
										6	1	4	4	5	2	4	8	6		6	0
										60	64	50	49	45	45	51	40	50		50	0
										281	243	257	262	263	260	263	282	263		263	0.932692
										98	99	74	75	75	77	101	79	79		79	0.0288462
										61	56	56	50	52	54	54	55	51		51	0
										132	117	111	108	91	110	110	110	102		102	0.0817308
										41	38	34	30	31	33	32	29	32		32	0
										89	74	73	75	75	75	70	76	77		77	0
										8	5	5	9	5	7	4	12	7		7	0
										59	29	28	26	26	24	18	45	25		25	0.0192308
										105	128	121	132	142	131	151	158	139		139	0.0673077
										158	121	139	150	164	153	164	137	149		149	0.153846
										67	72	103	92	106	109	123	114	98		98	0.00480769
										119	137	121	108	132	136	127	115	125		125	0.0961538
										153	140	151	150	150	159	153	145	147		147	0.274038
										91	116	119	121	125	125	131	132	124		124	0.0192308
										89	105	107	130	142	126	133	135	125		125	0.0336538
										102	82	127	120	115	127	132	144	120		120	0.0625
										144	152	156	147	153	142	131	143	146		146	0.177885
										88	109	114	128	135	142	130	136	128		128	0.0336538
										93	111	118	125	140	143	158	141	137		137	0.0432692
										123	104	115	119	129	114	124	120	120		120	0.0240385
										146	103	130	136	138	144	151	159	135		135	0.115385
										63	98	69	63	85	104	92	117	89		89	0.00961538
										42	52	48	44	40	60	59	98	49		49	0
										112	88	76	100	90	97	84	113	97		97	0
										117	114	108	134	126	107	119	122	124		124	0.0576923
										92	142	129	116	122	125	126	119	122		122	0.0288462
										98	97	113	120	134	148	149	146	137		137	0.0240385
										67	76	77	81	76	80	79	82	77		77	0
										111	101	89	88	78	85	85	111	90		90	0.0144231
										196	157	159	163	152	154	144	167	161		161	0.331731
										178	177	185	190	165	173	184	176	184		184	0.538462
										116	136	138	147	145	144	144	120	141		141	0.129808
										53	94	117	113	130	99	147	119	123		123	0.0336538
										29	30	40	44	51	42	48	54	44		44	0
										101	147	144	165	159	156	151	156	159		159	0.115385
										151	144	204	174	183	150	177	173	173		173	0.418269
										47	78	63	66	55	54	59	58	61		61	0
										23	25	43	29	36	41	39	44	39		39	0
										101	95	75	73	62	62	53	68	65		65	0.00480769
										169	161	138	140	139	157	124	146	147		147	0.192308
										174	167	186	185	174	183	186	181	184		184	0.471154
										259	241	243	218	201	202	170	184	216		216	0.793269
										58	101	111	110	89	81	131	119	101		101	0.0192308
										130	144	143	182	168	152	168	162	163		163	0.394231
										52	59	61	55	57	52	52	61	59		59	0
										115	93	97	110	105	94	108	101	102		102	0.0144231
										93	82	82	58	89	89	79	91	80		80	0.00961538
										242	213	233	234	221	204	208	215	221		221	0.860577
										29	62	70	44	75	83	70	72	67		67	0.00480769
										39	46	47	48	49	48	57	63	49		49	0
										130	105	114	132	126	135	132	119	124		124	0.00961538
										91	94	115	100	103	110	111	119	108		108	0.0144231
										42	32	46	57	55	46	56	76	55		55	0
										141	163	153	170	175	162	152	146	161		161	0.1875
										149	163	165	160	144	162	164	165	161		161	0.447115
										109	105	115	129	121	131	138	126	126		126	0.0288462
										37	86	124	99	93	84	100	93	99		99	0.0192308
										87	88	82	73	70	71	70	102	78		78	0.00480769
										84	91	89	68	101	106	76	81	89		89	0.00480769
										58	62	57	58	55	55	58	57	56		56	0
										74	70	78	64	77	73	74	73	69		69	0
										64	58	54	52	53	52	53	52	52		52	0
										58	68	71	73	82	80	66	74	72		72	0
										85	87	78	81	84	71	92	73	79		79	0.00480769
										117	93	98	100	105	100	99	93	102		102	0.00480769
										106	100	100	94	91	92	95	86	91		91	0
										87	114	105	109	106	103	118	105	102		102	0.0192308
										124	156	158	152	155	156	128	117	154		154	0.105769
										91	105	112	113	107	126	129	126	109		109	0.0576923
										81	101	110	94	108	120	111	111	105		105	0.0192308
										137	133	137	135	135	122	126	99	134		134	0.0528846
										112	115	134	140	144	110	119	121	132		132	0.0528846
										113	150	163	145	142	163	158	135	156		156	0.100962
										110	122	131	137	126	131	120	95	128		128	0.00480769
										80	135	144	128	145	157	147	131	143		143	0.0865385
										76	95	99	96	84	92	102	87	93		93	0
										175	173	165	155	150	148	146	148	155		155	0.158654
										94	118	95	103	93	112	97	91	98		98	0.00480769
										120	156	128	146	135	131	133	130	131		131	0.0961538
										112	138	111	116	116	123	116	114	118		118	0.0240385
										120	134	144	140	141	120	129	125	137		137	0.0625
										42	37	35	38	32	31	31	44	34		34	0
										105	100	116	110	109	110	117	100	110		110	0.0192308
										103	103	105	105	108	107	116	114	104		104	0
										131	126	139	138	130	141	128	131	134		134	0.0817308
										121	128	130	127	119	115	112	117	120		120	0.0192308
										90	116	107	103	114	102	98	101	105		105	0.00480769
										124	105	101	111	102	117	127	85	110		110	0.0144231
										90	101	102	92	103	105	100	91	97		97	0.00480769
										91	76	77	75	69	73	68	68	73		73	0
										103	107	110	114	112	119	121	106	113		113	0.00480769
										130	149	137	139	127	127	127	131	138		138	0.0432692
										94	123	107	89	105	117	113	130	108		108	0.0336538
										132	119	109	115	115	116	109	115	115		115	0.00961538
										149	145	125	124	115	114	114	113	127		127	0.00480769
										82	72	76	72	73	76	76	72	73		73	0
										72	65	87	84	91	102	93	99	92		92	0.00961538
										126	119	125	120	122	127	133	112	121		121	0.0144231
										57	87	99	89	86	90	87	100	89		89	0
										157	146	115	137	119	106	106	114	121		121	0.0721154
										148	152	134	141	125	133	119	129	135		135	0.0336538
										100	108	94	101	92	90	84	85	91		91	0
										74	75	85	79	83	80	85	76	82		82	0
										62	78	84	66	88	64	49	77	72		72	0
										147	117	144	158	169	154	147	148	159		159	0.216346
										68	89	82	81	72	70	71	78	77		77	0
										116	135	122	119	108	113	100	114	114		114	0.00961538
										120	131	116	128	132	130	121	120	127		127	0.0192308
										80	100	79	99	89	77	95	101	88		88	0
										130	121	127	121	106	106	98	100	116		116	0.00480769
										76	67	63	79	82	74	82	84	79		79	0
										37	53	51	58	55	59	54	57	55		55	0
										127	136	119	111	119	121	113	114	121		121	0.00480769

## Sheet: Figure3
Panel 3A				Panel 3B		Panel 3C		Panel 3D		cortical plate	subplate	subplate	subplate		Panel 3E
Zone	Total+	Total-		see Supplemental Data 2		see Supplemental Data 1			node degree	AMIGO2	DPY19L1	CHST2	CELF2		GO:BP	overlap	-LOG(p)
cortical plate	86	61						auditory	111.5	10.3365	9.63125	7.03437	12.0902		cell junction organisation	0.0409027	2.68931
subplate	88	105						caudal_cingulate	88.625	9.27289	11.0041	7.22407	12.4179		regulation of synapse assembly	0.0900901	1.8401
intermediate	115	98						dorsal_parietal	114	9.59216	10.1809	7.25988	12.4345		synapse orgnisation	0.0446429	1.82588
subventricular	39	23						dorsolateral_pfc	101.845	8.87468	10.2421	6.42228	12.9764		cell junction assembly	0.0444965	1.68382
ventricular	8	21						dorsolateral_temporal	114.361	10.129	9.98201	6.67929	12.3939		positive regulation of synpase activity	0.114754	1.50169
								dysgranular_insula	146.083	10.5541	8.60222	8.24167	11.9357		regulation of cell junction assembly	0.0582524	1.33724
								entorhinal	57.625	7.92894	12.8705	6.66523	14.2133
								extrastriate	106.545	9.01903	10.7135	6.85946	12.3863
								frontal_pole	101.565	9.1205	9.93476	7.07564	12.36
								granular_insula	236.6	10.9893	8.94666	8.30029	11.5069
								hippocampus	80.7727	8.34839	12.771	7.44733	13.5216
								lateral_temporal-occipital	125.2	9.63904	11.1607	7.03694	12.8567
								medial_temporal-occipital	84.25	9.56347	11.3238	6.67426	13.0343
								midcingulate	91.375	9.59062	10.3587	7.32615	12.2197
								motor	105.043	9.39123	9.71238	7.08712	12.148
								orbitofrontal	57.0833	9.44787	9.91316	6.56876	12.6459
								paleocortex	57.6667	7.72643
								parahippocampal	56.8333	8.21879	11.4091	6.73743	12.4402
								perirhinal	30	8.65918	11.3702	6.8198	12.8101
								primary_visual	97.4	8.08617	10.7987	6.28396	12.3229
								retrosplenial	168.5	5.84138	10.6725	6.74316	12.301
								rostral_cingulate	97.75	9.00109
								sensory	91.9286	10.2022	10.3335	6.91622	12.4877
								subcallosal_cingulate	107	9.22998	10.4835	6.0453	12.8674
								ventral_parietal	114	9.76813	10.0059	7.64303	12.5793
								ventrolateral_pfc	124.591	9.14256	9.7625	7.11716	12.3071
								ventrolateral_temporal	120.312	9.50344	10.5735	6.72216	12.6057

## Sheet: Figure4
Figure 4A		Figure 4B		Figure 4C/D		Figure 4E				Figure 4G				Figure 4H
See Supplemental Data 3		see UCSC Cell Browser		see UCSC Cell Browser		region	average node degree	z-score		period	overlap	-log(p)		See Supplemental Data 5
						auditory	111.5	0.0107065		early prenatal	2.06592	0
						caudal_cingulate	88.625	-0.133422		early mid-prenatal	2.84006	4.04735
						dorsal_parietal	114	-0.185557		late mid-prenatal	3.87644	6.82426
						dorsolateral_pfc	101.845	0.191171		late prenatal	2.15297	0
						dorsolateral_temporal	114.361	0.129689		early infancy	2.72628	0.323306
						dysgranular_insula	146.083	0.672279		late infancy	3.25035	2.75007
						entorhinal	57.625	-0.483731		early childhood	2.2286	0.497573
						extrastriate	106.545	-0.22106		late childhood	2.3616	0.400444
						frontal_pole	101.565	0.0144252		adolescence	2.46141	0.69037
						granular_insula	236.6	0.437352		young adulthood	2.814	3.13018
						hippocampus	80.7727	-0.528684		mid-adulthood	2.66254	0.826843
						lateral_temporal-occipital	125.2	0.0964728
						medial_temporal-occipital	84.25	-0.231794
						midcingulate	91.375	-0.235984
						motor	105.043	0.0014864
						orbitofrontal	57.0833	-0.0144933
						parahippocampal	56.8333	-0.495276
						perirhinal	30	0.168345
						primary_visual	97.4	-0.284166
						rostral_cingulate	97.75	-0.242544
						sensory	91.9286	-0.0510153
						subcallosal_cingulate	107	-0.210556
						ventral_parietal	114	0.0297586
						ventrolateral_pfc	124.591	0.210911
						ventrolateral_temporal	120.312	0.135792
